# Supplementary material for: Virulent duck enteritis virus infected DEF cells generate a unique pattern of viral microRNAs and a novel set of host microRNAs
Source: BMC Vet Res. 2018 Apr 28;14:144. doi: 10.1186/s12917-018-1468-2 (PMC5923184; doi:10.1186/s12917-018-1468-2)
Supplement: Supplementary file 5 — Table S3. Predicted host target genes of DEV miRNAs. Host target genes were predicted using PITA and RNAhybrid software. (XLSX 832 kb) [file 12917_2018_1468_MOESM5_ESM.xlsx]

## Sheet: Sheet1 
dev-miR-D11-3p	XM_013093020.1
dev-miR-D11-3p	XM_005009541.2
dev-miR-D11-3p	XM_013108803.1
dev-miR-D11-3p	XM_013106022.1
dev-miR-D11-3p	XM_013094778.1
dev-miR-D11-3p	XM_013097097.1
dev-miR-D11-3p	XM_005020045.2
dev-miR-D11-3p	XM_005028681.2
dev-miR-D11-3p	XM_013105315.1
dev-miR-D11-3p	XM_005026293.2
dev-miR-D11-3p	XM_013104344.1
dev-miR-D11-3p	XM_005025699.2
dev-miR-D11-3p	XM_013095335.1
dev-miR-D11-3p	XM_005017060.2
dev-miR-D11-3p	XM_013107566.1
dev-miR-D11-3p	XM_013093147.1
dev-miR-D11-3p	XM_013096715.1
dev-miR-D11-3p	XM_005019945.2
dev-miR-D11-3p	XM_013098497.1
dev-miR-D11-3p	XM_005013776.2
dev-miR-D11-3p	XM_005016693.2
dev-miR-D11-3p	XM_013099909.1
dev-miR-D11-3p	XM_013096709.1
dev-miR-D11-3p	XM_005010208.2
dev-miR-D11-3p	XM_005020044.2
dev-miR-D11-3p	XM_013096708.1
dev-miR-D11-3p	XM_005010322.2
dev-miR-D11-3p	XM_013094328.1
dev-miR-D11-3p	XM_013094993.1
dev-miR-D11-3p	XM_013094118.1
dev-miR-D11-3p	XM_005011683.2
dev-miR-D11-3p	XM_013095898.1
dev-miR-D11-3p	XM_013096695.1
dev-miR-D11-3p	XM_013097216.1
dev-miR-D11-3p	XM_013098498.1
dev-miR-D11-3p	XM_013096711.1
dev-miR-D11-3p	XM_005009231.2
dev-miR-D11-3p	XM_005011681.2
dev-miR-D11-3p	XM_013102359.1
dev-miR-D11-3p	XM_013096704.1
dev-miR-D11-3p	XM_005009182.2
dev-miR-D11-3p	XM_005027502.2
dev-miR-D11-3p	XM_013105129.1
dev-miR-D11-3p	XM_005009109.2
dev-miR-D11-3p	XM_013096723.1
dev-miR-D11-3p	XM_013105316.1
dev-miR-D11-3p	XM_005014010.2
dev-miR-D11-3p	XM_013093510.1
dev-miR-D11-3p	XM_005009174.2
dev-miR-D11-3p	XM_013105960.1
dev-miR-D11-3p	XM_005016083.2
dev-miR-D11-3p	XM_013093507.1
dev-miR-D11-3p	XM_005028142.2
dev-miR-D11-3p	XM_013096710.1
dev-miR-D11-3p	XM_005020043.2
dev-miR-D11-3p	XM_005027185.2
dev-miR-D11-3p	XM_013096700.1
dev-miR-D11-3p	XM_013094116.1
dev-miR-D11-3p	XM_005012123.2
dev-miR-D11-3p	XM_005028710.2
dev-miR-D11-3p	XM_013096699.1
dev-miR-D11-3p	XM_013098494.1
dev-miR-D11-3p	XM_005020042.2
dev-miR-D11-3p	XM_013106876.1
dev-miR-D11-3p	XM_013099287.1
dev-miR-D11-3p	XM_013097217.1
dev-miR-D11-3p	XM_005022810.2
dev-miR-D11-3p	XM_005027448.2
dev-miR-D11-3p	XM_013097092.1
dev-miR-D11-3p	XM_005027941.2
dev-miR-D11-3p	XM_005009662.2
dev-miR-D11-3p	XM_013107597.1
dev-miR-D11-3p	XM_005022798.1
dev-miR-D11-3p	XM_013094115.1
dev-miR-D11-3p	XM_013105955.1
dev-miR-D11-3p	XM_013094326.1
dev-miR-D11-3p	XM_013096702.1
dev-miR-D11-3p	XM_013094991.1
dev-miR-D11-3p	XM_013105831.1
dev-miR-D11-3p	XM_005028714.2
dev-miR-D11-3p	XM_013094329.1
dev-miR-D11-3p	XM_013096719.1
dev-miR-D11-3p	XM_013097660.1
dev-miR-D11-3p	XM_013107410.1
dev-miR-D11-3p	XM_013092704.1
dev-miR-D11-3p	XM_013095731.1
dev-miR-D11-3p	XM_013104648.1
dev-miR-D11-3p	XM_013096984.1
dev-miR-D11-3p	XM_005025069.2
dev-miR-D11-3p	XM_013095691.1
dev-miR-D11-3p	XM_013093653.1
dev-miR-D11-3p	XM_013098493.1
dev-miR-D11-3p	XM_005031086.2
dev-miR-D11-3p	XM_013094327.1
dev-miR-D11-3p	XM_005031087.2
dev-miR-D11-3p	XM_005015485.2
dev-miR-D11-3p	XM_005015484.2
dev-miR-D11-3p	XM_005010134.2
dev-miR-D11-3p	XM_013093508.1
dev-miR-D11-3p	XM_013097093.1
dev-miR-D11-3p	XM_005011682.2
dev-miR-D11-3p	XM_013092185.1
dev-miR-D11-3p	XM_013096324.1
dev-miR-D11-3p	XM_013102373.1
dev-miR-D11-3p	XM_013092184.1
dev-miR-D11-3p	XM_013096720.1
dev-miR-D11-3p	XM_013105958.1
dev-miR-D11-3p	XM_013099286.1
dev-miR-D11-3p	XM_013096705.1
dev-miR-D11-3p	XM_013092076.1
dev-miR-D11-3p	XM_013097094.1
dev-miR-D11-3p	XM_013092004.1
dev-miR-D11-3p	XM_005026608.2
dev-miR-D11-3p	XM_005020633.2
dev-miR-D11-3p	XM_013100084.1
dev-miR-D11-3p	XM_005009602.2
dev-miR-D11-3p	XM_013097965.1
dev-miR-D11-3p	XM_005029693.2
dev-miR-D11-3p	XM_013100085.1
dev-miR-D11-3p	XM_013096717.1
dev-miR-D11-3p	XM_013097090.1
dev-miR-D11-3p	XM_013097871.1
dev-miR-D11-3p	XM_005028327.2
dev-miR-D11-3p	XM_013092265.1
dev-miR-D11-3p	XM_013100083.1
dev-miR-D11-3p	XM_005015617.2
dev-miR-D11-3p	XM_005028420.2
dev-miR-D11-3p	XM_013105833.1
dev-miR-D11-3p	XM_013094113.1
dev-miR-D11-3p	XM_013105827.1
dev-miR-D11-3p	XM_005025775.2
dev-miR-D11-3p	XM_013103856.1
dev-miR-D11-3p	XM_005014011.2
dev-miR-D11-3p	XM_005025781.2
dev-miR-D11-3p	XM_013092081.1
dev-miR-D11-3p	XM_013095897.1
dev-miR-D11-3p	XM_013098002.1
dev-miR-D11-3p	XM_005017058.2
dev-miR-D11-3p	XM_013096697.1
dev-miR-D11-3p	XM_013106021.1
dev-miR-D11-3p	XM_013105832.1
dev-miR-D11-3p	XM_005010132.2
dev-miR-D11-3p	XM_005027092.2
dev-miR-D11-3p	XM_013097649.1
dev-miR-D11-3p	XM_005028336.2
dev-miR-D11-3p	XM_013100086.1
dev-miR-D11-3p	XM_013094777.1
dev-miR-D11-3p	XM_013099910.1
dev-miR-D11-3p	XM_013101966.1
dev-miR-D11-3p	XM_013104423.1
dev-miR-D11-3p	XM_013099288.1
dev-miR-D11-3p	XM_005016954.2
dev-miR-D11-3p	XM_005011684.2
dev-miR-D11-3p	XM_013096706.1
dev-miR-D11-3p	XM_005027705.2
dev-miR-D11-3p	XM_013094117.1
dev-miR-D11-3p	XM_013097961.1
dev-miR-D11-3p	XM_013097966.1
dev-miR-D11-3p	XM_013096714.1
dev-miR-D11-3p	XM_005014012.2
dev-miR-D11-3p	XM_005013775.2
dev-miR-D11-3p	XM_005017936.2
dev-miR-D11-3p	XM_013092083.1
dev-miR-D11-3p	XM_013096983.1
dev-miR-D11-3p	XM_013094992.1
dev-miR-D11-3p	XM_013092838.1
dev-miR-D11-3p	XM_013096722.1
dev-miR-D11-3p	XM_013108918.1
dev-miR-D11-3p	XM_013100776.1
dev-miR-D11-3p	XM_005016536.2
dev-miR-D11-3p	XM_005011810.2
dev-miR-D11-3p	XM_005021435.2
dev-miR-D11-3p	XM_013107761.1
dev-miR-D11-3p	XM_013092003.1
dev-miR-D11-3p	XM_005025700.2
dev-miR-D11-3p	XM_005027481.2
dev-miR-D11-3p	XM_013103576.1
dev-miR-D11-3p	XM_013092186.1
dev-miR-D11-3p	XM_013093285.1
dev-miR-D11-3p	XM_005020212.2
dev-miR-D11-3p	XM_013095336.1
dev-miR-D11-3p	XM_013093511.1
dev-miR-D11-3p	XM_013096698.1
dev-miR-D11-3p	XM_013097096.1
dev-miR-D11-3p	XM_005011543.2
dev-miR-D11-3p	XM_005011809.2
dev-miR-D11-3p	XM_005023035.2
dev-miR-D11-3p	XM_013101980.1
dev-miR-D11-3p	XM_013093704.1
dev-miR-D11-3p	XM_013104859.1
dev-miR-D11-3p	XM_005026443.2
dev-miR-D11-3p	XM_013107565.1
dev-miR-D11-3p	XM_013097087.1
dev-miR-D11-3p	XM_013107903.1
dev-miR-D11-3p	XM_013102363.1
dev-miR-D11-3p	XM_013106023.1
dev-miR-D11-3p	XM_005023486.2
dev-miR-D11-3p	XM_013097088.1
dev-miR-D11-3p	XM_013101965.1
dev-miR-D11-3p	XM_005017933.2
dev-miR-D11-3p	XM_005021874.2
dev-miR-D11-3p	XM_005016597.2
dev-miR-D11-3p	XM_005017934.2
dev-miR-D11-3p	XM_005029694.2
dev-miR-D11-3p	XM_013097158.1
dev-miR-D11-3p	XM_013105247.1
dev-miR-D11-3p	XM_005015794.2
dev-miR-D11-3p	XM_005025773.2
dev-miR-D11-3p	XM_005025780.2
dev-miR-D11-3p	XM_013102384.1
dev-miR-D11-3p	XM_005026532.2
dev-miR-D11-3p	XM_013103575.1
dev-miR-D11-3p	XM_013109383.1
dev-miR-D11-3p	XM_005028753.2
dev-miR-D11-3p	XM_013093148.1
dev-miR-D11-3p	XM_013094994.1
dev-miR-D11-3p	XM_013105828.1
dev-miR-D11-3p	XM_013103157.1
dev-miR-D11-3p	XM_013105957.1
dev-miR-D11-3p	XM_013097964.1
dev-miR-D11-3p	XM_013097089.1
dev-miR-D11-3p	XM_013101962.1
dev-miR-D11-3p	XM_013108923.1
dev-miR-D11-3p	XM_013096500.1
dev-miR-D11-3p	XM_013094990.1
dev-miR-D11-3p	XM_013098668.1
dev-miR-D11-3p	XM_013096724.1
dev-miR-D11-3p	XM_013109980.1
dev-miR-D11-3p	XM_005026054.2
dev-miR-D11-3p	XM_013109440.1
dev-miR-D11-3p	XM_013105959.1
dev-miR-D11-3p	XM_013094114.1
dev-miR-D11-3p	XM_013105830.1
dev-miR-D11-3p	XM_013103577.1
dev-miR-D11-3p	XM_013106452.1
dev-miR-D11-3p	XM_013109346.1
dev-miR-D11-3p	XM_005029823.2
dev-miR-D11-3p	XM_005026531.2
dev-miR-D11-3p	XM_013096701.1
dev-miR-D11-3p	XM_005014825.2
dev-miR-D11-3p	XM_013102379.1
dev-miR-D11-3p	XM_005031238.2
dev-miR-D11-3p	XM_013096982.1
dev-miR-D11-3p	XM_005016082.2
dev-miR-D11-3p	XM_013108862.1
dev-miR-D11-3p	XM_013108863.1
dev-miR-D11-3p	XM_013107564.1
dev-miR-D11-3p	XM_013097661.1
dev-miR-D11-3p	XM_013107347.1
dev-miR-D11-3p	XM_005021185.1
dev-miR-D11-3p	XM_013106870.1
dev-miR-D11-3p	XM_005012746.2
dev-miR-D11-3p	XM_013098495.1
dev-miR-D11-3p	XM_013096712.1
dev-miR-D11-3p	XM_005028711.2
dev-miR-D11-3p	XM_005017516.2
dev-miR-D11-3p	XM_013093509.1
dev-miR-D11-3p	XM_013094764.1
dev-miR-D11-3p	XM_005021115.2
dev-miR-D11-3p	XM_013096713.1
dev-miR-D11-3p	XM_005017558.2
dev-miR-D11-3p	XM_013094989.1
dev-miR-D11-3p	XM_013096721.1
dev-miR-D11-3p	XM_013106451.1
dev-miR-D11-3p	XM_005020467.2
dev-miR-D11-3p	XM_005018826.2
dev-miR-D11-3p	XM_013107552.1
dev-miR-D11-3p	XM_013103574.1
dev-miR-D11-3p	XM_013094119.1
dev-miR-D11-3p	XM_005012124.2
dev-miR-D11-3p	XM_013097086.1
dev-miR-D11-3p	XM_013093007.1
dev-miR-D11-3p	XM_013107551.1
dev-miR-D11-3p	XM_005017059.2
dev-miR-D11-3p	XM_005014553.2
dev-miR-D11-3p	XM_005009821.2
dev-miR-D11-3p	XM_005021872.2
dev-miR-D11-3p	XM_013094820.1
dev-miR-D11-3p	XM_013105956.1
dev-miR-D11-3p	XM_013092707.1
dev-miR-D11-3p	XM_005012908.2
dev-miR-D11-3p	XM_013096085.1
dev-miR-D11-3p	XM_013096716.1
dev-miR-D11-3p	XM_013097870.1
dev-miR-D11-3p	XM_013099911.1
dev-miR-D11-3p	XM_013106137.1
dev-miR-D11-3p	XM_013101560.1
dev-miR-D11-3p	XM_013108861.1
dev-miR-D11-3p	XM_013097095.1
dev-miR-D11-3p	XM_013096707.1
dev-miR-D11-3p	XM_005009603.2
dev-miR-D11-3p	XM_013097962.1
dev-miR-D11-3p	XM_013105829.1
dev-miR-D11-3p	XM_005017394.2
dev-miR-D11-3p	XM_013097657.1
dev-miR-D11-3p	XM_005016907.2
dev-miR-D11-3p	XM_005026445.2
dev-miR-D11-3p	XM_005029824.2
dev-miR-D11-3p	XM_013093874.1
dev-miR-D11-3p	XM_013094738.1
dev-miR-D11-3p	XM_013093506.1
dev-miR-D11-3p	XM_013091765.1
dev-miR-D11-3p	XM_013097963.1
dev-miR-D11-3p	XM_013107398.1
dev-miR-D12-3p	XM_013099234.1
dev-miR-D12-3p	XM_013099227.1
dev-miR-D12-3p	XM_005026848.2
dev-miR-D12-3p	XM_005027454.2
dev-miR-D12-3p	XM_013097943.1
dev-miR-D12-3p	XM_013099149.1
dev-miR-D12-3p	XM_005016153.2
dev-miR-D12-3p	XM_013091803.1
dev-miR-D12-3p	XM_005019233.2
dev-miR-D12-3p	XM_013099153.1
dev-miR-D12-3p	XM_005028652.2
dev-miR-D12-3p	XM_013097209.1
dev-miR-D12-3p	XM_005028969.2
dev-miR-D12-3p	XM_013099151.1
dev-miR-D12-3p	XM_005019232.2
dev-miR-D12-3p	XM_013093131.1
dev-miR-D12-3p	XM_013099155.1
dev-miR-D12-3p	XM_013106802.1
dev-miR-D12-3p	XM_013092243.1
dev-miR-D12-3p	XM_005017827.2
dev-miR-D12-3p	XM_005017390.2
dev-miR-D12-3p	XM_005018197.2
dev-miR-D12-3p	XM_005017399.2
dev-miR-D12-3p	XM_005029300.2
dev-miR-D12-3p	XM_013106798.1
dev-miR-D12-3p	XM_013106800.1
dev-miR-D12-3p	XM_005025617.2
dev-miR-D12-3p	XM_013099229.1
dev-miR-D12-3p	XM_013106799.1
dev-miR-D12-3p	XM_005011664.2
dev-miR-D12-3p	XM_013099232.1
dev-miR-D12-3p	XM_013098532.1
dev-miR-D12-3p	XM_013099235.1
dev-miR-D12-3p	XM_005012700.2
dev-miR-D12-3p	XM_013099154.1
dev-miR-D12-3p	XM_013099148.1
dev-miR-D12-3p	XM_005018877.2
dev-miR-D12-3p	XM_005019137.2
dev-miR-D12-3p	XM_013099228.1
dev-miR-D12-3p	XM_005017146.2
dev-miR-D12-3p	XM_013099156.1
dev-miR-D12-3p	XM_005019234.2
dev-miR-D12-3p	XM_005008890.2
dev-miR-D12-3p	XM_013092109.1
dev-miR-D12-3p	XM_005018422.2
dev-miR-D12-3p	XM_005028653.2
dev-miR-D12-3p	XM_013103141.1
dev-miR-D12-3p	XM_013099152.1
dev-miR-D12-3p	XM_005012701.2
dev-miR-D12-3p	XM_013106276.1
dev-miR-D12-3p	XM_013099231.1
dev-miR-D12-3p	XM_005030657.2
dev-miR-D12-3p	XM_005028186.2
dev-miR-D12-3p	XM_005011665.2
dev-miR-D12-3p	XM_013099150.1
dev-miR-D12-3p	XM_005019230.2
dev-miR-D12-3p	XM_013106801.1
dev-miR-D12-3p	XM_005017471.1
dev-miR-D12-3p	XM_005030658.2
dev-miR-D12-3p	XM_013096424.1
dev-miR-D12-3p	XM_013099230.1
dev-miR-D12-5p	XM_013098965.1
dev-miR-D12-5p	XM_005029207.2
dev-miR-D12-5p	XM_013107784.1
dev-miR-D12-5p	XM_005027077.2
dev-miR-D12-5p	XM_013092796.1
dev-miR-D12-5p	XM_013106904.1
dev-miR-D12-5p	XM_013098117.1
dev-miR-D12-5p	XM_013109712.1
dev-miR-D12-5p	XM_005027946.2
dev-miR-D12-5p	XM_013105337.1
dev-miR-D12-5p	XM_005015471.2
dev-miR-D12-5p	XM_013093607.1
dev-miR-D12-5p	XM_013095340.1
dev-miR-D12-5p	XM_013094463.1
dev-miR-D12-5p	XM_013096825.1
dev-miR-D12-5p	XM_005030106.2
dev-miR-D12-5p	XM_013104572.1
dev-miR-D12-5p	XM_013101396.1
dev-miR-D12-5p	XM_005024285.2
dev-miR-D12-5p	XM_013105478.1
dev-miR-D12-5p	XM_005015082.2
dev-miR-D12-5p	XM_013092440.1
dev-miR-D12-5p	XM_005017912.2
dev-miR-D12-5p	XM_013098127.1
dev-miR-D12-5p	XM_005016817.2
dev-miR-D12-5p	XM_005025978.2
dev-miR-D12-5p	XM_005011729.2
dev-miR-D12-5p	XM_005028568.2
dev-miR-D12-5p	XM_013109756.1
dev-miR-D12-5p	XM_005014990.2
dev-miR-D12-5p	XM_013093917.1
dev-miR-D12-5p	XM_013099215.1
dev-miR-D12-5p	XM_013101102.1
dev-miR-D12-5p	XM_005009267.2
dev-miR-D12-5p	XM_013094455.1
dev-miR-D12-5p	XM_005020735.2
dev-miR-D12-5p	XM_005027381.2
dev-miR-D12-5p	XM_013102891.1
dev-miR-D12-5p	XM_005022665.2
dev-miR-D12-5p	XM_013093913.1
dev-miR-D12-5p	XM_013098708.1
dev-miR-D12-5p	XM_005013257.2
dev-miR-D12-5p	XM_013107730.1
dev-miR-D12-5p	XM_013096787.1
dev-miR-D12-5p	XM_013093916.1
dev-miR-D12-5p	XM_013098706.1
dev-miR-D12-5p	XM_013093910.1
dev-miR-D12-5p	XM_005024080.2
dev-miR-D12-5p	XM_005025970.2
dev-miR-D12-5p	XM_013104441.1
dev-miR-D12-5p	XM_013106386.1
dev-miR-D12-5p	XM_005014052.2
dev-miR-D12-5p	XM_013098019.1
dev-miR-D12-5p	XM_013103495.1
dev-miR-D12-5p	XM_013103834.1
dev-miR-D12-5p	XM_013107817.1
dev-miR-D12-5p	XM_013103798.1
dev-miR-D12-5p	XM_005024106.2
dev-miR-D12-5p	XM_013106827.1
dev-miR-D12-5p	XM_013107466.1
dev-miR-D12-5p	XM_005027943.2
dev-miR-D12-5p	XM_013107427.1
dev-miR-D12-5p	XM_005022563.2
dev-miR-D12-5p	XM_013098801.1
dev-miR-D12-5p	XM_013092744.1
dev-miR-D12-5p	XM_013103072.1
dev-miR-D12-5p	XM_013093720.1
dev-miR-D12-5p	XM_013102399.1
dev-miR-D12-5p	XM_013098122.1
dev-miR-D12-5p	XM_013104578.1
dev-miR-D12-5p	XM_005022298.2
dev-miR-D12-5p	XM_013108309.1
dev-miR-D12-5p	XM_013099413.1
dev-miR-D12-5p	XM_013104701.1
dev-miR-D12-5p	XM_013107276.1
dev-miR-D12-5p	XM_013093606.1
dev-miR-D12-5p	XM_013102398.1
dev-miR-D12-5p	XM_005015472.2
dev-miR-D12-5p	XM_005024101.2
dev-miR-D12-5p	XM_013102286.1
dev-miR-D12-5p	XM_005009549.2
dev-miR-D12-5p	XM_005009153.2
dev-miR-D12-5p	XM_013104733.1
dev-miR-D12-5p	XM_005013286.2
dev-miR-D12-5p	XM_013107873.1
dev-miR-D12-5p	XM_013109745.1
dev-miR-D12-5p	XM_013093030.1
dev-miR-D12-5p	XM_013101505.1
dev-miR-D12-5p	XM_005029678.2
dev-miR-D12-5p	XM_013107840.1
dev-miR-D12-5p	XM_013099991.1
dev-miR-D12-5p	XM_013095284.1
dev-miR-D12-5p	XM_013096584.1
dev-miR-D12-5p	XM_005031816.2
dev-miR-D12-5p	XM_005013408.2
dev-miR-D12-5p	XM_005013562.2
dev-miR-D12-5p	XM_013109736.1
dev-miR-D12-5p	XM_013109731.1
dev-miR-D12-5p	XM_013109750.1
dev-miR-D12-5p	XM_005016764.2
dev-miR-D12-5p	XM_013106383.1
dev-miR-D12-5p	XM_013108908.1
dev-miR-D12-5p	XM_013109739.1
dev-miR-D12-5p	XM_013093632.1
dev-miR-D12-5p	XM_013100729.1
dev-miR-D12-5p	XM_005019567.2
dev-miR-D12-5p	XM_013099730.1
dev-miR-D12-5p	XM_013098707.1
dev-miR-D12-5p	XM_013098704.1
dev-miR-D12-5p	XM_005021813.2
dev-miR-D12-5p	XM_005026246.2
dev-miR-D12-5p	XM_005027078.2
dev-miR-D12-5p	XM_013108589.1
dev-miR-D12-5p	XM_005012408.2
dev-miR-D12-5p	XM_013096093.1
dev-miR-D12-5p	XM_013109711.1
dev-miR-D12-5p	XM_005022684.2
dev-miR-D12-5p	XM_005014808.2
dev-miR-D12-5p	XM_013096826.1
dev-miR-D12-5p	XM_005028167.2
dev-miR-D12-5p	XM_005015285.2
dev-miR-D12-5p	XM_013103990.1
dev-miR-D12-5p	XM_005012075.2
dev-miR-D12-5p	XM_013093512.1
dev-miR-D12-5p	XM_013105336.1
dev-miR-D12-5p	XM_005023481.2
dev-miR-D12-5p	XM_013104010.1
dev-miR-D12-5p	XM_013095924.1
dev-miR-D12-5p	XM_005013872.2
dev-miR-D12-5p	XM_005012718.2
dev-miR-D12-5p	XM_013105356.1
dev-miR-D12-5p	XM_005013445.2
dev-miR-D12-5p	XM_013109237.1
dev-miR-D12-5p	XM_013109730.1
dev-miR-D12-5p	XM_013106044.1
dev-miR-D12-5p	XM_005025265.2
dev-miR-D12-5p	XM_013107330.1
dev-miR-D12-5p	XM_013109732.1
dev-miR-D12-5p	XM_013098119.1
dev-miR-D12-5p	XM_013100518.1
dev-miR-D12-5p	XM_005022297.2
dev-miR-D12-5p	XM_013099284.1
dev-miR-D12-5p	XM_005029627.2
dev-miR-D12-5p	XM_005009929.2
dev-miR-D12-5p	XM_013109714.1
dev-miR-D12-5p	XM_013098813.1
dev-miR-D12-5p	XM_005023614.2
dev-miR-D12-5p	XM_013109709.1
dev-miR-D12-5p	XM_013103210.1
dev-miR-D12-5p	XM_013101506.1
dev-miR-D12-5p	XM_013092002.1
dev-miR-D12-5p	XM_013106777.1
dev-miR-D12-5p	XM_013109746.1
dev-miR-D12-5p	XM_013109236.1
dev-miR-D12-5p	XM_013104011.1
dev-miR-D12-5p	XM_005022980.2
dev-miR-D12-5p	XM_013098126.1
dev-miR-D12-5p	XM_013107361.1
dev-miR-D12-5p	XM_013105233.1
dev-miR-D12-5p	XM_013102890.1
dev-miR-D12-5p	XM_013109755.1
dev-miR-D12-5p	XM_005024910.2
dev-miR-D12-5p	XM_013109725.1
dev-miR-D12-5p	XM_013095048.1
dev-miR-D12-5p	XM_013106862.1
dev-miR-D12-5p	XM_013097185.1
dev-miR-D12-5p	XM_013104592.1
dev-miR-D12-5p	XM_005030916.2
dev-miR-D12-5p	XM_013097241.1
dev-miR-D12-5p	XM_013097513.1
dev-miR-D12-5p	XM_013107818.1
dev-miR-D12-5p	XM_005015982.2
dev-miR-D12-5p	XM_013100807.1
dev-miR-D12-5p	XM_005018143.2
dev-miR-D12-5p	XM_013097058.1
dev-miR-D12-5p	XM_013093709.1
dev-miR-D12-5p	XM_013109757.1
dev-miR-D12-5p	XM_013109713.1
dev-miR-D12-5p	XM_005027944.2
dev-miR-D12-5p	XM_005020829.2
dev-miR-D12-5p	XM_013092821.1
dev-miR-D12-5p	XM_013099254.1
dev-miR-D12-5p	XM_013107786.1
dev-miR-D12-5p	XM_005018780.2
dev-miR-D12-5p	XM_013102573.1
dev-miR-D12-5p	XM_005018161.2
dev-miR-D12-5p	XM_013106499.1
dev-miR-D12-5p	XM_005011694.2
dev-miR-D12-5p	XM_005025157.2
dev-miR-D12-5p	XM_013106041.1
dev-miR-D12-5p	XM_005012163.2
dev-miR-D12-5p	XM_013098449.1
dev-miR-D12-5p	XM_013092536.1
dev-miR-D12-5p	XM_013093908.1
dev-miR-D12-5p	XM_005028664.2
dev-miR-D12-5p	XM_013109239.1
dev-miR-D12-5p	XM_005018594.2
dev-miR-D12-5p	XM_013109069.1
dev-miR-D12-5p	XM_013102285.1
dev-miR-D12-5p	XM_005011130.2
dev-miR-D12-5p	XM_013094121.1
dev-miR-D12-5p	XM_013093459.1
dev-miR-D12-5p	XM_013104573.1
dev-miR-D12-5p	XM_013109385.1
dev-miR-D12-5p	XM_005024820.2
dev-miR-D12-5p	XM_013102563.1
dev-miR-D12-5p	XM_013109720.1
dev-miR-D12-5p	XM_005023593.2
dev-miR-D12-5p	XM_005024085.2
dev-miR-D12-5p	XM_013092789.1
dev-miR-D12-5p	XM_013092239.1
dev-miR-D12-5p	XM_005028602.2
dev-miR-D12-5p	XM_013097182.1
dev-miR-D12-5p	XM_013106160.1
dev-miR-D12-5p	XM_013098855.1
dev-miR-D12-5p	XM_013101564.1
dev-miR-D12-5p	XM_013103182.1
dev-miR-D12-5p	XM_013098709.1
dev-miR-D12-5p	XM_005030598.2
dev-miR-D12-5p	XM_013106043.1
dev-miR-D12-5p	XM_013109728.1
dev-miR-D12-5p	XM_013092445.1
dev-miR-D12-5p	XM_013100774.1
dev-miR-D12-5p	XM_013101491.1
dev-miR-D12-5p	XM_013108868.1
dev-miR-D12-5p	XM_013109747.1
dev-miR-D12-5p	XM_013095343.1
dev-miR-D12-5p	XM_013109733.1
dev-miR-D12-5p	XM_005012662.2
dev-miR-D12-5p	XM_013109718.1
dev-miR-D12-5p	XM_013107333.1
dev-miR-D12-5p	XM_013100517.1
dev-miR-D12-5p	XM_013108551.1
dev-miR-D12-5p	XM_013094135.1
dev-miR-D12-5p	XM_005024308.2
dev-miR-D12-5p	XM_005024983.2
dev-miR-D12-5p	XM_013101317.1
dev-miR-D12-5p	XM_013109729.1
dev-miR-D12-5p	XM_013103835.1
dev-miR-D12-5p	XM_005009271.2
dev-miR-D12-5p	XM_013093609.1
dev-miR-D12-5p	XM_013098120.1
dev-miR-D12-5p	XM_005025596.2
dev-miR-D12-5p	XM_013103796.1
dev-miR-D12-5p	XM_013098115.1
dev-miR-D12-5p	XM_013096867.1
dev-miR-D12-5p	XM_013097044.1
dev-miR-D12-5p	XM_013105385.1
dev-miR-D12-5p	XM_013103340.1
dev-miR-D12-5p	XM_013107467.1
dev-miR-D12-5p	XM_013104576.1
dev-miR-D12-5p	XM_013095684.1
dev-miR-D12-5p	XM_013108361.1
dev-miR-D12-5p	XM_005028672.2
dev-miR-D12-5p	XM_013096866.1
dev-miR-D12-5p	XM_013101093.1
dev-miR-D12-5p	XM_005029624.2
dev-miR-D12-5p	XM_013097181.1
dev-miR-D12-5p	XM_005010821.2
dev-miR-D12-5p	XM_013109723.1
dev-miR-D12-5p	XM_005009261.2
dev-miR-D12-5p	XM_005021851.2
dev-miR-D12-5p	XM_013107018.1
dev-miR-D12-5p	XM_005020640.1
dev-miR-D12-5p	XM_013099260.1
dev-miR-D12-5p	XM_005019287.2
dev-miR-D12-5p	XM_013100516.1
dev-miR-D12-5p	XM_005016767.2
dev-miR-D12-5p	XM_013109717.1
dev-miR-D12-5p	XM_013098674.1
dev-miR-D12-5p	XM_005025155.2
dev-miR-D12-5p	XM_005030801.2
dev-miR-D12-5p	XM_013092442.1
dev-miR-D12-5p	XM_005028428.1
dev-miR-D12-5p	XM_013096922.1
dev-miR-D12-5p	XM_013106883.1
dev-miR-D12-5p	XM_005027950.2
dev-miR-D12-5p	XM_005012716.2
dev-miR-D12-5p	XM_013105474.1
dev-miR-D12-5p	XM_013109740.1
dev-miR-D12-5p	XM_013092111.1
dev-miR-D12-5p	XM_013099874.1
dev-miR-D12-5p	XM_013103980.1
dev-miR-D12-5p	XM_013104703.1
dev-miR-D12-5p	XM_013093610.1
dev-miR-D12-5p	XM_005013258.2
dev-miR-D12-5p	XM_005024084.2
dev-miR-D12-5p	XM_013105473.1
dev-miR-D12-5p	XM_005026683.2
dev-miR-D12-5p	XM_005029271.2
dev-miR-D12-5p	XM_013094133.1
dev-miR-D12-5p	XM_013091628.1
dev-miR-D12-5p	XM_005027948.2
dev-miR-D12-5p	XM_005013183.2
dev-miR-D12-5p	XM_013096116.1
dev-miR-D12-5p	XM_013092776.1
dev-miR-D12-5p	XM_005016497.2
dev-miR-D12-5p	XM_013101783.1
dev-miR-D12-5p	XM_013107783.1
dev-miR-D12-5p	XM_013098830.1
dev-miR-D12-5p	XM_005027949.2
dev-miR-D12-5p	XM_013108001.1
dev-miR-D12-5p	XM_005015002.2
dev-miR-D12-5p	XM_013107470.1
dev-miR-D12-5p	XM_005030484.2
dev-miR-D12-5p	XM_005022576.2
dev-miR-D12-5p	XM_013092764.1
dev-miR-D12-5p	XM_005022511.2
dev-miR-D12-5p	XM_013109708.1
dev-miR-D12-5p	XM_005030279.2
dev-miR-D12-5p	XM_013098276.1
dev-miR-D12-5p	XM_005015525.2
dev-miR-D12-5p	XM_013107788.1
dev-miR-D12-5p	XM_005024083.2
dev-miR-D12-5p	XM_013092770.1
dev-miR-D12-5p	XM_005020447.2
dev-miR-D12-5p	XM_013096831.1
dev-miR-D12-5p	XM_013104442.1
dev-miR-D12-5p	XM_005009269.2
dev-miR-D12-5p	XM_005012620.1
dev-miR-D12-5p	XM_013094454.1
dev-miR-D12-5p	XM_005025837.2
dev-miR-D12-5p	XM_005009260.2
dev-miR-D12-5p	XM_013104013.1
dev-miR-D12-5p	XM_013103979.1
dev-miR-D12-5p	XM_013105340.1
dev-miR-D12-5p	XM_013103799.1
dev-miR-D12-5p	XM_005029978.2
dev-miR-D12-5p	XM_013095558.1
dev-miR-D12-5p	XM_005024929.2
dev-miR-D12-5p	XM_013109721.1
dev-miR-D12-5p	XM_013092736.1
dev-miR-D12-5p	XM_013092001.1
dev-miR-D12-5p	XM_005017358.1
dev-miR-D12-5p	XM_013102887.1
dev-miR-D12-5p	XM_005026741.2
dev-miR-D12-5p	XM_013106944.1
dev-miR-D12-5p	XM_013106430.1
dev-miR-D12-5p	XM_005026605.2
dev-miR-D12-5p	XM_005013443.2
dev-miR-D12-5p	XM_013109294.1
dev-miR-D12-5p	XM_013094143.1
dev-miR-D12-5p	XM_013108866.1
dev-miR-D12-5p	XM_005009290.1
dev-miR-D12-5p	XM_005020968.2
dev-miR-D12-5p	XM_013109130.1
dev-miR-D12-5p	XM_013109751.1
dev-miR-D12-5p	XM_013098416.1
dev-miR-D12-5p	XM_005030415.2
dev-miR-D12-5p	XM_005028530.2
dev-miR-D12-5p	XM_005027947.2
dev-miR-D12-5p	XM_013105775.1
dev-miR-D12-5p	XM_005011240.1
dev-miR-D12-5p	XM_005012715.2
dev-miR-D12-5p	XM_013108997.1
dev-miR-D12-5p	XM_005011035.2
dev-miR-D12-5p	XM_013104012.1
dev-miR-D12-5p	XM_005009403.2
dev-miR-D12-5p	XM_013092754.1
dev-miR-D12-5p	XM_005011952.2
dev-miR-D12-5p	XM_013099107.1
dev-miR-D12-5p	XM_013109743.1
dev-miR-D12-5p	XM_013104438.1
dev-miR-D12-5p	XM_005018209.2
dev-miR-D12-5p	XM_013099870.1
dev-miR-D12-5p	XM_005024082.2
dev-miR-D12-5p	XM_013109744.1
dev-miR-D12-5p	XM_013092794.1
dev-miR-D12-5p	XM_013093119.1
dev-miR-D12-5p	XM_005015032.2
dev-miR-D12-5p	XM_013095569.1
dev-miR-D12-5p	XM_013099857.1
dev-miR-D12-5p	XM_013109590.1
dev-miR-D12-5p	XM_013091711.1
dev-miR-D12-5p	XM_013109753.1
dev-miR-D12-5p	XM_013105608.1
dev-miR-D12-5p	XM_005011966.2
dev-miR-D12-5p	XM_005010209.2
dev-miR-D12-5p	XM_013099852.1
dev-miR-D12-5p	XM_013108840.1
dev-miR-D12-5p	XM_005019052.2
dev-miR-D12-5p	XM_005025531.2
dev-miR-D12-5p	XM_013096818.1
dev-miR-D12-5p	XM_005013561.2
dev-miR-D12-5p	XM_013096230.1
dev-miR-D12-5p	XM_013092793.1
dev-miR-D12-5p	XM_013109758.1
dev-miR-D12-5p	XM_013092728.1
dev-miR-D12-5p	XM_005019817.2
dev-miR-D12-5p	XM_013107647.1
dev-miR-D12-5p	XM_005028663.2
dev-miR-D12-5p	XM_005026247.2
dev-miR-D12-5p	XM_005013293.2
dev-miR-D12-5p	XM_013102562.1
dev-miR-D12-5p	XM_013098121.1
dev-miR-D12-5p	XM_005013691.2
dev-miR-D12-5p	XM_013108198.1
dev-miR-D12-5p	XM_005022983.2
dev-miR-D12-5p	XM_005022982.2
dev-miR-D12-5p	XM_005009263.2
dev-miR-D12-5p	XM_005028679.2
dev-miR-D12-5p	XM_013107057.1
dev-miR-D12-5p	XM_013096921.1
dev-miR-D12-5p	XM_013093754.1
dev-miR-D12-5p	XM_013106774.1
dev-miR-D12-5p	XM_013104439.1
dev-miR-D12-5p	XM_013099285.1
dev-miR-D12-5p	XM_013109131.1
dev-miR-D12-5p	XM_013109589.1
dev-miR-D12-5p	XM_013104731.1
dev-miR-D12-5p	XM_005024081.2
dev-miR-D12-5p	XM_013095714.1
dev-miR-D12-5p	XM_013109734.1
dev-miR-D12-5p	XM_005030105.2
dev-miR-D12-5p	XM_013102888.1
dev-miR-D12-5p	XM_005028098.2
dev-miR-D12-5p	XM_013106429.1
dev-miR-D12-5p	XM_005031314.2
dev-miR-D12-5p	XM_013092246.1
dev-miR-D12-5p	XM_005011965.2
dev-miR-D12-5p	XM_013099853.1
dev-miR-D12-5p	XM_013098125.1
dev-miR-D12-5p	XM_013104815.1
dev-miR-D12-5p	XM_005011002.2
dev-miR-D12-5p	XM_013093696.1
dev-miR-D12-5p	XM_013108869.1
dev-miR-D12-5p	XM_013104914.1
dev-miR-D12-5p	XM_013108870.1
dev-miR-D12-5p	XM_013092758.1
dev-miR-D12-5p	XM_013098829.1
dev-miR-D12-5p	XM_013103326.1
dev-miR-D12-5p	XM_013108867.1
dev-miR-D12-5p	XM_013106384.1
dev-miR-D12-5p	XM_013098673.1
dev-miR-D12-5p	XM_013107610.1
dev-miR-D12-5p	XM_005012905.2
dev-miR-D12-5p	XM_005029616.2
dev-miR-D12-5p	XM_005030915.2
dev-miR-D12-5p	XM_005022664.2
dev-miR-D12-5p	XM_013109715.1
dev-miR-D12-5p	XM_013097240.1
dev-miR-D12-5p	XM_005020737.2
dev-miR-D12-5p	XM_013104700.1
dev-miR-D12-5p	XM_013106042.1
dev-miR-D12-5p	XM_013106046.1
dev-miR-D12-5p	XM_005026721.2
dev-miR-D12-5p	XM_005022512.2
dev-miR-D12-5p	XM_005020570.2
dev-miR-D12-5p	XM_013109722.1
dev-miR-D12-5p	XM_013104577.1
dev-miR-D12-5p	XM_013099653.1
dev-miR-D12-5p	XM_013096583.1
dev-miR-D12-5p	XM_013105477.1
dev-miR-D12-5p	XM_013096050.1
dev-miR-D12-5p	XM_005014141.2
dev-miR-D12-5p	XM_013106193.1
dev-miR-D12-5p	XM_013097180.1
dev-miR-D12-5p	XM_013099294.1
dev-miR-D12-5p	XM_005009266.2
dev-miR-D12-5p	XM_005011728.2
dev-miR-D12-5p	XM_013094706.1
dev-miR-D12-5p	XM_013100234.1
dev-miR-D12-5p	XM_013097179.1
dev-miR-D12-5p	XM_005016410.2
dev-miR-D12-5p	XM_013109742.1
dev-miR-D12-5p	XM_013099851.1
dev-miR-D12-5p	XM_013096446.1
dev-miR-D12-5p	XM_013105771.1
dev-miR-D12-5p	XM_013097886.1
dev-miR-D12-5p	XM_013098118.1
dev-miR-D12-5p	XM_013108308.1
dev-miR-D12-5p	XM_005018906.2
dev-miR-D12-5p	XM_013092554.1
dev-miR-D12-5p	XM_013092732.1
dev-miR-D12-5p	XM_005028667.2
dev-miR-D12-5p	XM_005013563.2
dev-miR-D12-5p	XM_013108576.1
dev-miR-D12-5p	XM_013098461.1
dev-miR-D12-5p	XM_005009181.2
dev-miR-D12-5p	XM_005029239.2
dev-miR-D12-5p	XM_005017211.2
dev-miR-D12-5p	XM_005019208.2
dev-miR-D12-5p	XM_013107790.1
dev-miR-D12-5p	XM_005026525.2
dev-miR-D12-5p	XM_013098712.1
dev-miR-D12-5p	XM_005022426.2
dev-miR-D12-5p	XM_013098114.1
dev-miR-D12-5p	XM_013098018.1
dev-miR-D12-5p	XM_013108708.1
dev-miR-D12-5p	XM_013100515.1
dev-miR-D12-5p	XM_013105476.1
dev-miR-D12-5p	XM_013106776.1
dev-miR-D12-5p	XM_005025158.2
dev-miR-D12-5p	XM_005021487.2
dev-miR-D12-5p	XM_005009404.2
dev-miR-D12-5p	XM_013109748.1
dev-miR-D12-5p	XM_005018859.1
dev-miR-D12-5p	XM_013109737.1
dev-miR-D12-5p	XM_013095568.1
dev-miR-D12-5p	XM_013097184.1
dev-miR-D12-5p	XM_013102559.1
dev-miR-D12-5p	XM_013103292.1
dev-miR-D12-5p	XM_013092782.1
dev-miR-D12-5p	XM_013093695.1
dev-miR-D12-5p	XM_013101931.1
dev-miR-D12-5p	XM_013109749.1
dev-miR-D12-5p	XM_005029628.2
dev-miR-D12-5p	XM_013093727.1
dev-miR-D12-5p	XM_013103800.1
dev-miR-D12-5p	XM_013100255.1
dev-miR-D12-5p	XM_005009262.2
dev-miR-D12-5p	XM_013102558.1
dev-miR-D12-5p	XM_013093458.1
dev-miR-D12-5p	XM_013092487.1
dev-miR-D12-5p	XM_013105480.1
dev-miR-D12-5p	XM_013101649.1
dev-miR-D12-5p	XM_013109591.1
dev-miR-D12-5p	XM_013098999.1
dev-miR-D12-5p	XM_013099101.1
dev-miR-D12-5p	XM_013108268.1
dev-miR-D12-5p	XM_013102889.1
dev-miR-D12-5p	XM_005016053.1
dev-miR-D12-5p	XM_013099860.1
dev-miR-D12-5p	XM_005012719.2
dev-miR-D12-5p	XM_013093636.1
dev-miR-D12-5p	XM_005010032.2
dev-miR-D12-5p	XM_013107874.1
dev-miR-D12-5p	XM_013105481.1
dev-miR-D12-5p	XM_013109726.1
dev-miR-D12-5p	XM_013092197.1
dev-miR-D12-5p	XM_005024342.2
dev-miR-D12-5p	XM_013107683.1
dev-miR-D12-5p	XM_013098017.1
dev-miR-D12-5p	XM_005013306.2
dev-miR-D12-5p	XM_013094866.1
dev-miR-D12-5p	XM_013095826.1
dev-miR-D12-5p	XM_013100702.1
dev-miR-D12-5p	XM_013104702.1
dev-miR-D12-5p	XM_013092443.1
dev-miR-D12-5p	XM_013104582.1
dev-miR-D12-5p	XM_013103645.1
dev-miR-D12-5p	XM_013102345.1
dev-miR-D12-5p	XM_013106775.1
dev-miR-D12-5p	XM_013103332.1
dev-miR-D12-5p	XM_005027537.2
dev-miR-D12-5p	XM_013109719.1
dev-miR-D12-5p	XM_005023941.2
dev-miR-D12-5p	XM_013099125.1
dev-miR-D12-5p	XM_013098711.1
dev-miR-D12-5p	XM_013107336.1
dev-miR-D12-5p	XM_005015972.2
dev-miR-D12-5p	XM_013093827.1
dev-miR-D12-5p	XM_013107411.1
dev-miR-D12-5p	XM_005021420.2
dev-miR-D12-5p	XM_013096229.1
dev-miR-D12-5p	XM_005016491.2
dev-miR-D12-5p	XM_013094134.1
dev-miR-D12-5p	XM_013097183.1
dev-miR-D12-5p	XM_005013560.2
dev-miR-D12-5p	XM_013103991.1
dev-miR-D12-5p	XM_013092113.1
dev-miR-D12-5p	XM_013092806.1
dev-miR-D12-5p	XM_013106854.1
dev-miR-D12-5p	XM_013102497.1
dev-miR-D12-5p	XM_013104732.1
dev-miR-D12-5p	XM_013100881.1
dev-miR-D12-5p	XM_013093912.1
dev-miR-D12-5p	XM_013104816.1
dev-miR-D12-5p	XM_013099492.1
dev-miR-D12-5p	XM_005022590.2
dev-miR-D12-5p	XM_013103801.1
dev-miR-D12-5p	XM_013102574.1
dev-miR-D12-5p	XM_013106773.1
dev-miR-D12-5p	XM_013092446.1
dev-miR-D12-5p	XM_013099217.1
dev-miR-D12-5p	XM_013109251.1
dev-miR-D12-5p	XM_013109759.1
dev-miR-D12-5p	XM_005027942.2
dev-miR-D12-5p	XM_013106385.1
dev-miR-D12-5p	XM_005020162.2
dev-miR-D12-5p	XM_013093911.1
dev-miR-D12-5p	XM_005009888.2
dev-miR-D12-5p	XM_013101423.1
dev-miR-D12-5p	XM_005022509.2
dev-miR-D12-5p	XM_013107277.1
dev-miR-D12-5p	XM_013102572.1
dev-miR-D12-5p	XM_013092777.1
dev-miR-D12-5p	XM_005009264.2
dev-miR-D12-5p	XM_013093829.1
dev-miR-D12-5p	XM_005029351.2
dev-miR-D12-5p	XM_013109741.1
dev-miR-D12-5p	XM_005009146.2
dev-miR-D12-5p	XM_013101256.1
dev-miR-D12-5p	XM_013098703.1
dev-miR-D12-5p	XM_005029626.2
dev-miR-D12-5p	XM_013093608.1
dev-miR-D12-5p	XM_005010210.2
dev-miR-D12-5p	XM_013099849.1
dev-miR-D12-5p	XM_013098389.1
dev-miR-D12-5p	XM_013092112.1
dev-miR-D12-5p	XM_013093615.1
dev-miR-D12-5p	XM_013109710.1
dev-miR-D12-5p	XM_005016522.2
dev-miR-D12-5p	XM_013099993.1
dev-miR-D12-5p	XM_005029415.2
dev-miR-D12-5p	XM_013105479.1
dev-miR-D12-5p	XM_005028099.2
dev-miR-D12-5p	XM_013109707.1
dev-miR-D12-5p	XM_013099992.1
dev-miR-D12-5p	XM_013093117.1
dev-miR-D12-5p	XM_013109133.1
dev-miR-D12-5p	XM_013100879.1
dev-miR-D12-5p	XM_005022678.2
dev-miR-D12-5p	XM_005029776.2
dev-miR-D12-5p	XM_013105774.1
dev-miR-D12-5p	XM_013096115.1
dev-miR-D12-5p	XM_005018097.2
dev-miR-D12-5p	XM_013099990.1
dev-miR-D12-5p	XM_013093528.1
dev-miR-D12-5p	XM_013099850.1
dev-miR-D12-5p	XM_005022591.2
dev-miR-D12-5p	XM_005028460.2
dev-miR-D12-5p	XM_013092819.1
dev-miR-D12-5p	XM_013092447.1
dev-miR-D12-5p	XM_013109235.1
dev-miR-D12-5p	XM_013101750.1
dev-miR-D12-5p	XM_013107278.1
dev-miR-D12-5p	XM_013095341.1
dev-miR-D12-5p	XM_013092444.1
dev-miR-D12-5p	XM_013102460.1
dev-miR-D12-5p	XM_005013871.2
dev-miR-D12-5p	XM_013109724.1
dev-miR-D12-5p	XM_013107787.1
dev-miR-D12-5p	XM_005022575.2
dev-miR-D12-5p	XM_013109752.1
dev-miR-D12-5p	XM_005013789.2
dev-miR-D12-5p	XM_013098116.1
dev-miR-D12-5p	XM_013107032.1
dev-miR-D12-5p	XM_005024970.2
dev-miR-D12-5p	XM_013095824.1
dev-miR-D12-5p	XM_013106790.1
dev-miR-D12-5p	XM_005013559.2
dev-miR-D12-5p	XM_013109735.1
dev-miR-D12-5p	XM_005012717.2
dev-miR-D12-5p	XM_013098710.1
dev-miR-D12-5p	XM_005026678.2
dev-miR-D12-5p	XM_013098474.1
dev-miR-D12-5p	XM_005028689.2
dev-miR-D12-5p	XM_005015286.2
dev-miR-D12-5p	XM_013096425.1
dev-miR-D12-5p	XM_013106983.1
dev-miR-D12-5p	XM_013102560.1
dev-miR-D12-5p	XM_013108590.1
dev-miR-D12-5p	XM_013092110.1
dev-miR-D12-5p	XM_005024971.2
dev-miR-D12-5p	XM_013106040.1
dev-miR-D12-5p	XM_005025264.2
dev-miR-D12-5p	XM_013095658.1
dev-miR-D12-5p	XM_005024079.2
dev-miR-D12-5p	XM_005028574.2
dev-miR-D12-5p	XM_005018180.1
dev-miR-D12-5p	XM_005019816.2
dev-miR-D12-5p	XM_013092816.1
dev-miR-D12-5p	XM_013092783.1
dev-miR-D12-5p	XM_005014211.2
dev-miR-D12-5p	XM_005015929.2
dev-miR-D12-5p	XM_005020186.2
dev-miR-D12-5p	XM_013091608.1
dev-miR-D12-5p	XM_005027951.2
dev-miR-D12-5p	XM_005021812.2
dev-miR-D12-5p	XM_005012601.2
dev-miR-D12-5p	XM_013107789.1
dev-miR-D12-5p	XM_013100772.1
dev-miR-D12-5p	XM_005015091.2
dev-miR-D12-5p	XM_013101507.1
dev-miR-D12-5p	XM_005011090.2
dev-miR-D12-5p	XM_013109716.1
dev-miR-D12-5p	XM_005027945.2
dev-miR-D12-5p	XM_013093909.1
dev-miR-D12-5p	XM_005027697.2
dev-miR-D12-5p	XM_005014360.2
dev-miR-D12-5p	XM_013095486.1
dev-miR-D12-5p	XM_013101748.1
dev-miR-D12-5p	XM_013109238.1
dev-miR-D12-5p	XM_005009265.2
dev-miR-D12-5p	XM_013107371.1
dev-miR-D12-5p	XM_013109132.1
dev-miR-D12-5p	XM_005013202.2
dev-miR-D12-5p	XM_013106387.1
dev-miR-D12-5p	XM_013097306.1
dev-miR-D12-5p	XM_013107033.1
dev-miR-D12-5p	XM_013107875.1
dev-miR-D12-5p	XM_005029769.2
dev-miR-D12-5p	XM_005009268.2
dev-miR-D13-5p	XM_013094537.1
dev-miR-D13-5p	XM_013094543.1
dev-miR-D13-5p	XM_013095502.1
dev-miR-D13-5p	XM_005018533.2
dev-miR-D13-5p	XM_013109296.1
dev-miR-D13-5p	XM_013094538.1
dev-miR-D13-5p	XM_005030686.2
dev-miR-D13-5p	XM_005029360.2
dev-miR-D13-5p	XM_005025437.2
dev-miR-D13-5p	XM_005012631.2
dev-miR-D13-5p	XM_013095503.1
dev-miR-D13-5p	XM_013102809.1
dev-miR-D13-5p	XM_005016537.2
dev-miR-D13-5p	XM_005028941.2
dev-miR-D13-5p	XM_005010513.2
dev-miR-D13-5p	XM_005016606.2
dev-miR-D13-5p	XM_013094542.1
dev-miR-D13-5p	XM_005019124.2
dev-miR-D13-5p	XM_013108387.1
dev-miR-D13-5p	XM_005025455.2
dev-miR-D13-5p	XM_013095500.1
dev-miR-D13-5p	XM_005031299.2
dev-miR-D13-5p	XM_005018871.2
dev-miR-D13-5p	XM_013094539.1
dev-miR-D13-5p	XM_005022930.2
dev-miR-D13-5p	XM_013105595.1
dev-miR-D13-5p	XM_005023012.2
dev-miR-D13-5p	XM_005011995.2
dev-miR-D13-5p	XM_005019126.2
dev-miR-D13-5p	XM_013101263.1
dev-miR-D13-5p	XM_013093583.1
dev-miR-D13-5p	XM_013109433.1
dev-miR-D13-5p	XM_013098502.1
dev-miR-D13-5p	XM_013095506.1
dev-miR-D13-5p	XM_013095504.1
dev-miR-D13-5p	XM_013094541.1
dev-miR-D13-5p	XM_013095505.1
dev-miR-D13-5p	XM_013096274.1
dev-miR-D13-5p	XM_005020461.2
dev-miR-D13-5p	XM_005014310.2
dev-miR-D13-5p	XM_013099831.1
dev-miR-D13-5p	XM_005011767.2
dev-miR-D13-5p	XM_013102810.1
dev-miR-D13-5p	XM_005015200.2
dev-miR-D13-5p	XM_013096627.1
dev-miR-D13-5p	XM_013109487.1
dev-miR-D13-5p	XM_013108386.1
dev-miR-D13-5p	XM_005013960.2
dev-miR-D13-5p	XM_005018215.2
dev-miR-D13-5p	XM_013095501.1
dev-miR-D13-5p	XM_005019125.2
dev-miR-D13-5p	XM_013109488.1
dev-miR-D13-5p	XM_005018534.2
dev-miR-D13-5p	XM_013095613.1
dev-miR-D13-5p	XM_013102812.1
dev-miR-D13-5p	XM_013104874.1
dev-miR-D13-5p	XM_013097497.1
dev-miR-D13-5p	XM_005029101.2
dev-miR-D13-5p	XM_005015199.2
dev-miR-D13-5p	XM_013105327.1
dev-miR-D13-5p	XM_013097425.1
dev-miR-D13-5p	XM_013106809.1
dev-miR-D13-5p	XM_005028395.2
dev-miR-D13-5p	XM_005028865.2
dev-miR-D1-3p	XM_005022429.2
dev-miR-D1-3p	XM_013097593.1
dev-miR-D1-3p	XM_013106182.1
dev-miR-D1-3p	XM_005017424.2
dev-miR-D1-3p	XM_013096947.1
dev-miR-D1-3p	XM_013101193.1
dev-miR-D1-3p	XM_013093591.1
dev-miR-D1-3p	XM_013100840.1
dev-miR-D1-3p	XM_013101597.1
dev-miR-D1-3p	XM_005022947.2
dev-miR-D1-3p	XM_013099723.1
dev-miR-D1-3p	XM_013108279.1
dev-miR-D1-3p	XM_005020032.2
dev-miR-D1-3p	XM_005019307.2
dev-miR-D1-3p	XM_013099722.1
dev-miR-D1-3p	XM_013101306.1
dev-miR-D1-3p	XM_013106181.1
dev-miR-D1-3p	XM_013105136.1
dev-miR-D1-3p	XM_013098091.1
dev-miR-D1-3p	XM_013108014.1
dev-miR-D1-3p	XM_013093588.1
dev-miR-D1-3p	XM_013102845.1
dev-miR-D1-3p	XM_005031310.2
dev-miR-D1-3p	XM_013097578.1
dev-miR-D1-3p	XM_005020727.2
dev-miR-D1-3p	XM_005014379.2
dev-miR-D1-3p	XM_005022428.2
dev-miR-D1-3p	XM_013092299.1
dev-miR-D1-3p	XM_013098953.1
dev-miR-D1-3p	XM_013092304.1
dev-miR-D1-3p	XM_005010118.2
dev-miR-D1-3p	XM_013105841.1
dev-miR-D1-3p	XM_005018046.2
dev-miR-D1-3p	XM_005022437.2
dev-miR-D1-3p	XM_013095276.1
dev-miR-D1-3p	XM_005024932.2
dev-miR-D1-3p	XM_005026953.2
dev-miR-D1-3p	XM_013096330.1
dev-miR-D1-3p	XM_013106449.1
dev-miR-D1-3p	XM_013099296.1
dev-miR-D1-3p	XM_005021436.2
dev-miR-D1-3p	XM_013096175.1
dev-miR-D1-3p	XM_005019267.2
dev-miR-D1-3p	XM_005027210.2
dev-miR-D1-3p	XM_013100311.1
dev-miR-D1-3p	XM_013104531.1
dev-miR-D1-3p	XM_005017553.2
dev-miR-D1-3p	XM_013091795.1
dev-miR-D1-3p	XM_005019304.2
dev-miR-D1-3p	XM_005022436.2
dev-miR-D1-3p	XM_013105918.1
dev-miR-D1-3p	XM_005022499.2
dev-miR-D1-3p	XM_005013956.2
dev-miR-D1-3p	XM_013097244.1
dev-miR-D1-3p	XM_013101346.1
dev-miR-D1-3p	XM_005020109.2
dev-miR-D1-3p	XM_013092306.1
dev-miR-D1-3p	XM_013093879.1
dev-miR-D1-3p	XM_013093883.1
dev-miR-D1-3p	XM_005029699.2
dev-miR-D1-3p	XM_013094607.1
dev-miR-D1-3p	XM_005019306.2
dev-miR-D1-3p	XM_005016650.2
dev-miR-D1-3p	XM_005029033.2
dev-miR-D1-3p	XM_005019733.2
dev-miR-D1-3p	XM_005017233.2
dev-miR-D1-3p	XM_013110044.1
dev-miR-D1-3p	XM_005019303.2
dev-miR-D1-3p	XM_013091643.1
dev-miR-D1-3p	XM_013097589.1
dev-miR-D1-3p	XM_013099416.1
dev-miR-D1-3p	XM_005014993.2
dev-miR-D1-3p	XM_013100797.1
dev-miR-D1-3p	XM_005019732.2
dev-miR-D1-3p	XM_013106541.1
dev-miR-D1-3p	XM_005031530.2
dev-miR-D1-3p	XM_005020728.2
dev-miR-D1-3p	XM_013091652.1
dev-miR-D1-3p	XM_013099295.1
dev-miR-D1-3p	XM_013099298.1
dev-miR-D1-3p	XM_005010677.2
dev-miR-D1-3p	XM_005014641.2
dev-miR-D1-3p	XM_005018654.2
dev-miR-D1-3p	XM_013099498.1
dev-miR-D1-3p	XM_013109950.1
dev-miR-D1-3p	XM_005018656.2
dev-miR-D1-3p	XM_013108371.1
dev-miR-D1-3p	XM_013097812.1
dev-miR-D1-3p	XM_013091645.1
dev-miR-D1-3p	XM_013108346.1
dev-miR-D1-3p	XM_013093878.1
dev-miR-D1-3p	XM_013103843.1
dev-miR-D1-3p	XM_013091650.1
dev-miR-D1-3p	XM_005015349.2
dev-miR-D1-3p	XM_005015499.2
dev-miR-D1-3p	XM_013092302.1
dev-miR-D1-3p	XM_013099881.1
dev-miR-D1-3p	XM_013106825.1
dev-miR-D1-3p	XM_013099297.1
dev-miR-D1-3p	XM_013096752.1
dev-miR-D1-3p	XM_005019269.2
dev-miR-D1-3p	XM_013092663.1
dev-miR-D1-3p	XM_013097591.1
dev-miR-D1-3p	XM_013093876.1
dev-miR-D1-3p	XM_005025952.2
dev-miR-D1-3p	XM_005017269.2
dev-miR-D1-3p	XM_013092303.1
dev-miR-D1-3p	XM_013106981.1
dev-miR-D1-3p	XM_013104769.1
dev-miR-D1-3p	XM_013093881.1
dev-miR-D1-3p	XM_005021332.2
dev-miR-D1-3p	XM_005016307.2
dev-miR-D1-3p	XM_013092665.1
dev-miR-D1-3p	XM_013099689.1
dev-miR-D1-3p	XM_013097192.1
dev-miR-D1-3p	XM_013100795.1
dev-miR-D1-3p	XM_005030665.2
dev-miR-D1-3p	XM_013106542.1
dev-miR-D1-3p	XM_005029222.2
dev-miR-D1-3p	XM_013106685.1
dev-miR-D1-3p	XM_005017169.2
dev-miR-D1-3p	XM_005016306.2
dev-miR-D1-3p	XM_013106545.1
dev-miR-D1-3p	XM_013094418.1
dev-miR-D1-3p	XM_013108345.1
dev-miR-D1-3p	XM_013097498.1
dev-miR-D1-3p	XM_013096749.1
dev-miR-D1-3p	XM_005010192.2
dev-miR-D1-3p	XM_013104138.1
dev-miR-D1-3p	XM_005016924.2
dev-miR-D1-3p	XM_005028601.2
dev-miR-D1-3p	XM_013106179.1
dev-miR-D1-3p	XM_013107495.1
dev-miR-D1-3p	XM_013107462.1
dev-miR-D1-3p	XM_013096748.1
dev-miR-D1-3p	XM_013096428.1
dev-miR-D1-3p	XM_005017426.2
dev-miR-D1-3p	XM_013102324.1
dev-miR-D1-3p	XM_005014640.2
dev-miR-D1-3p	XM_013093652.1
dev-miR-D1-3p	XM_005018352.2
dev-miR-D1-3p	XM_005024857.2
dev-miR-D1-3p	XM_013100007.1
dev-miR-D1-3p	XM_013099728.1
dev-miR-D1-3p	XM_005014995.2
dev-miR-D1-3p	XM_013092298.1
dev-miR-D1-3p	XM_013106543.1
dev-miR-D1-3p	XM_005014994.2
dev-miR-D1-3p	XM_005027995.2
dev-miR-D1-3p	XM_013094559.1
dev-miR-D1-3p	XM_013091648.1
dev-miR-D1-3p	XM_005022527.2
dev-miR-D1-3p	XM_013094650.1
dev-miR-D1-3p	XM_013096753.1
dev-miR-D1-3p	XM_005013957.2
dev-miR-D1-3p	XM_005028861.2
dev-miR-D1-3p	XM_013093589.1
dev-miR-D1-3p	XM_005019299.2
dev-miR-D1-3p	XM_013094190.1
dev-miR-D1-3p	XM_005029410.2
dev-miR-D1-3p	XM_005019305.2
dev-miR-D1-3p	XM_013098197.1
dev-miR-D1-3p	XM_013093590.1
dev-miR-D1-3p	XM_013098600.1
dev-miR-D1-3p	XM_013093880.1
dev-miR-D1-3p	XM_013100688.1
dev-miR-D1-3p	XM_013099721.1
dev-miR-D1-3p	XM_005017167.2
dev-miR-D1-3p	XM_005010195.2
dev-miR-D1-3p	XM_013091647.1
dev-miR-D1-3p	XM_013097590.1
dev-miR-D1-3p	XM_013096488.1
dev-miR-D1-3p	XM_005017425.2
dev-miR-D1-3p	XM_013099693.1
dev-miR-D1-3p	XM_013100836.1
dev-miR-D1-3p	XM_013096751.1
dev-miR-D1-3p	XM_005027304.1
dev-miR-D1-3p	XM_013100745.1
dev-miR-D1-3p	XM_005019734.2
dev-miR-D1-3p	XM_013101240.1
dev-miR-D1-3p	XM_013105667.1
dev-miR-D1-3p	XM_013101344.1
dev-miR-D1-3p	XM_005009822.2
dev-miR-D1-3p	XM_013091644.1
dev-miR-D1-3p	XM_005016305.2
dev-miR-D1-3p	XM_005027721.2
dev-miR-D1-3p	XM_013106180.1
dev-miR-D1-3p	XM_005019735.2
dev-miR-D1-3p	XM_005024930.2
dev-miR-D1-3p	XM_005022202.2
dev-miR-D1-3p	XM_013107609.1
dev-miR-D1-3p	XM_013097592.1
dev-miR-D1-3p	XM_005020225.2
dev-miR-D1-3p	XM_013092301.1
dev-miR-D1-3p	XM_013101308.1
dev-miR-D1-3p	XM_013104137.1
dev-miR-D1-3p	XM_005014053.2
dev-miR-D1-3p	XM_005015343.2
dev-miR-D1-3p	XM_005019302.2
dev-miR-D1-3p	XM_013091649.1
dev-miR-D1-3p	XM_013093942.1
dev-miR-D1-3p	XM_005024313.2
dev-miR-D1-3p	XM_013094851.1
dev-miR-D1-3p	XM_013100689.1
dev-miR-D1-3p	XM_013106379.1
dev-miR-D1-3p	XM_005020149.1
dev-miR-D1-3p	XM_013102846.1
dev-miR-D1-3p	XM_013103507.1
dev-miR-D1-3p	XM_013091651.1
dev-miR-D1-3p	XM_005026162.2
dev-miR-D1-3p	XM_005019976.2
dev-miR-D1-3p	XM_013099720.1
dev-miR-D1-3p	XM_013091642.1
dev-miR-D1-3p	XM_013091646.1
dev-miR-D1-3p	XM_005014637.2
dev-miR-D1-3p	XM_005023247.2
dev-miR-D1-3p	XM_013106433.1
dev-miR-D1-3p	XM_013098598.1
dev-miR-D1-3p	XM_013099691.1
dev-miR-D1-3p	XM_005024431.2
dev-miR-D1-3p	XM_005019458.2
dev-miR-D1-3p	XM_013100312.1
dev-miR-D1-3p	XM_013096861.1
dev-miR-D1-3p	XM_005018351.2
dev-miR-D1-3p	XM_013093094.1
dev-miR-D1-3p	XM_013104530.1
dev-miR-D1-3p	XM_013103676.1
dev-miR-D1-3p	XM_005020857.2
dev-miR-D1-3p	XM_013105668.1
dev-miR-D1-3p	XM_013099724.1
dev-miR-D1-3p	XM_005018655.2
dev-miR-D1-3p	XM_013104136.1
dev-miR-D1-3p	XM_013102322.1
dev-miR-D1-3p	XM_013096750.1
dev-miR-D1-3p	XM_005019730.2
dev-miR-D1-3p	XM_005009995.2
dev-miR-D1-3p	XM_013110045.1
dev-miR-D1-3p	XM_005026203.2
dev-miR-D1-3p	XM_013110046.1
dev-miR-D1-3p	XM_013101497.1
dev-miR-D1-3p	XM_013108347.1
dev-miR-D1-3p	XM_005024931.2
dev-miR-D1-3p	XM_005026251.2
dev-miR-D1-3p	XM_013097588.1
dev-miR-D1-3p	XM_005017168.2
dev-miR-D1-3p	XM_013100798.1
dev-miR-D1-3p	XM_013100313.1
dev-miR-D1-3p	XM_005021438.2
dev-miR-D1-3p	XM_005020383.2
dev-miR-D1-3p	XM_013091641.1
dev-miR-D1-3p	XM_013108336.1
dev-miR-D1-3p	XM_013100314.1
dev-miR-D1-3p	XM_013092748.1
dev-miR-D1-3p	XM_013092305.1
dev-miR-D1-3p	XM_005009765.2
dev-miR-D1-3p	XM_013097817.1
dev-miR-D1-3p	XM_013095038.1
dev-miR-D1-3p	XM_005009085.2
dev-miR-D1-3p	XM_005019958.2
dev-miR-D1-3p	XM_005021876.2
dev-miR-D1-3p	XM_013107553.1
dev-miR-D1-3p	XM_005029409.2
dev-miR-D1-3p	XM_013099727.1
dev-miR-D1-3p	XM_013095047.1
dev-miR-D1-3p	XM_005019300.2
dev-miR-D1-3p	XM_013101345.1
dev-miR-D1-3p	XM_005026304.2
dev-miR-D1-3p	XM_013091810.1
dev-miR-D1-3p	XM_013095290.1
dev-miR-D1-3p	XM_013099726.1
dev-miR-D1-3p	XM_013093807.1
dev-miR-D1-3p	XM_013096930.1
dev-miR-D1-3p	XM_013100796.1
dev-miR-D1-3p	XM_005012269.2
dev-miR-D1-3p	XM_005009988.1
dev-miR-D1-3p	XM_013106544.1
dev-miR-D1-3p	XM_013108132.1
dev-miR-D1-3p	XM_013099692.1
dev-miR-D1-3p	XM_005020003.2
dev-miR-D1-3p	XM_013102323.1
dev-miR-D1-3p	XM_013093882.1
dev-miR-D1-3p	XM_013109464.1
dev-miR-D1-3p	XM_013108555.1
dev-miR-D1-3p	XM_013107816.1
dev-miR-D1-3p	XM_005022201.2
dev-miR-D1-3p	XM_013098073.1
dev-miR-D1-3p	XM_013097234.1
dev-miR-D1-3p	XM_005019723.2
dev-miR-D1-3p	XM_013101336.1
dev-miR-D1-3p	XM_013104335.1
dev-miR-D1-3p	XM_013094527.1
dev-miR-D1-3p	XM_005018905.2
dev-miR-D14-3p	XM_013098011.1
dev-miR-D14-3p	XM_005028421.2
dev-miR-D14-3p	XM_013108223.1
dev-miR-D14-3p	XM_013108231.1
dev-miR-D14-3p	XM_013108214.1
dev-miR-D14-3p	XM_013107640.1
dev-miR-D14-3p	XM_005010720.2
dev-miR-D14-3p	XM_013108222.1
dev-miR-D14-3p	XM_005009337.2
dev-miR-D14-3p	XM_013107638.1
dev-miR-D14-3p	XM_005024059.2
dev-miR-D14-3p	XM_013108212.1
dev-miR-D14-3p	XM_013103818.1
dev-miR-D14-3p	XM_013108215.1
dev-miR-D14-3p	XM_013100442.1
dev-miR-D14-3p	XM_013108218.1
dev-miR-D14-3p	XM_013108217.1
dev-miR-D14-3p	XM_013108213.1
dev-miR-D14-3p	XM_013107637.1
dev-miR-D14-3p	XM_013107636.1
dev-miR-D14-3p	XM_013108226.1
dev-miR-D14-3p	XM_013108225.1
dev-miR-D14-3p	XM_013107639.1
dev-miR-D14-3p	XM_013108221.1
dev-miR-D14-3p	XM_013107635.1
dev-miR-D14-3p	XM_013108219.1
dev-miR-D14-3p	XM_005009291.2
dev-miR-D14-3p	XM_013108230.1
dev-miR-D14-3p	XM_013107641.1
dev-miR-D14-3p	XM_005024058.2
dev-miR-D14-3p	XM_013108216.1
dev-miR-D14-3p	XM_013109493.1
dev-miR-D14-3p	XM_013108224.1
dev-miR-D14-3p	XM_005020046.2
dev-miR-D15-3p	XM_013100635.1
dev-miR-D15-3p	XM_005028719.2
dev-miR-D15-3p	XM_013101912.1
dev-miR-D15-3p	XM_005022715.2
dev-miR-D15-3p	XM_013093869.1
dev-miR-D15-3p	XM_013103631.1
dev-miR-D15-3p	XM_013102069.1
dev-miR-D15-3p	XM_013100189.1
dev-miR-D15-3p	XM_013093868.1
dev-miR-D15-3p	XM_013097399.1
dev-miR-D15-3p	XM_013095881.1
dev-miR-D15-3p	XM_013106833.1
dev-miR-D15-3p	XM_005027437.2
dev-miR-D15-3p	XM_005016481.2
dev-miR-D15-3p	XM_005028166.2
dev-miR-D15-3p	XM_013097410.1
dev-miR-D15-3p	XM_005017560.2
dev-miR-D15-3p	XM_013097206.1
dev-miR-D15-3p	XM_013102609.1
dev-miR-D15-3p	XM_005020165.2
dev-miR-D15-3p	XM_005029088.2
dev-miR-D15-3p	XM_013105674.1
dev-miR-D15-3p	XM_005027439.2
dev-miR-D15-3p	XM_005019523.2
dev-miR-D15-3p	XM_005010932.2
dev-miR-D15-3p	XM_013105675.1
dev-miR-D15-3p	XM_013100190.1
dev-miR-D15-3p	XM_013105677.1
dev-miR-D15-3p	XM_013096232.1
dev-miR-D15-3p	XM_013108376.1
dev-miR-D15-3p	XM_013103632.1
dev-miR-D15-3p	XM_013105676.1
dev-miR-D15-3p	XM_005023856.2
dev-miR-D15-3p	XM_005013709.2
dev-miR-D15-3p	XM_013094237.1
dev-miR-D15-3p	XM_013103744.1
dev-miR-D15-3p	XM_013100988.1
dev-miR-D15-3p	XM_013101424.1
dev-miR-D15-3p	XM_005019717.2
dev-miR-D15-3p	XM_013098784.1
dev-miR-D15-3p	XM_013094072.1
dev-miR-D15-3p	XM_005012846.2
dev-miR-D15-3p	XM_005023854.2
dev-miR-D15-3p	XM_005013233.2
dev-miR-D15-3p	XM_013097400.1
dev-miR-D15-3p	XM_005016021.2
dev-miR-D15-3p	XM_005027402.2
dev-miR-D15-3p	XM_013094074.1
dev-miR-D15-3p	XM_005016347.2
dev-miR-D15-3p	XM_005028080.2
dev-miR-D15-3p	XM_005021199.2
dev-miR-D15-3p	XM_005024473.2
dev-miR-D15-3p	XM_013094075.1
dev-miR-D15-3p	XM_013101911.1
dev-miR-D15-3p	XM_005023672.2
dev-miR-D15-3p	XM_013105672.1
dev-miR-D15-3p	XM_013102717.1
dev-miR-D15-3p	XM_005028275.2
dev-miR-D15-3p	XM_005018259.2
dev-miR-D15-3p	XM_005025360.2
dev-miR-D15-3p	XM_005015619.2
dev-miR-D15-3p	XM_013106808.1
dev-miR-D15-3p	XM_005016482.2
dev-miR-D15-3p	XM_005014029.2
dev-miR-D15-3p	XM_005017886.2
dev-miR-D15-3p	XM_013102718.1
dev-miR-D15-3p	XM_005025663.2
dev-miR-D15-3p	XM_005027403.2
dev-miR-D15-3p	XM_013094073.1
dev-miR-D15-3p	XM_013097954.1
dev-miR-D15-3p	XM_013099965.1
dev-miR-D15-3p	XM_013104070.1
dev-miR-D15-3p	XM_005016850.2
dev-miR-D15-3p	XM_005010094.2
dev-miR-D15-3p	XM_013100982.1
dev-miR-D15-3p	XM_005023583.2
dev-miR-D15-3p	XM_005031903.2
dev-miR-D15-3p	XM_005026091.2
dev-miR-D1-5p	XM_005017896.2
dev-miR-D1-5p	XM_005015370.2
dev-miR-D1-5p	XM_005024889.2
dev-miR-D1-5p	XM_005023795.2
dev-miR-D1-5p	XM_013099944.1
dev-miR-D1-5p	XM_013104512.1
dev-miR-D1-5p	XM_013097356.1
dev-miR-D1-5p	XM_005016514.2
dev-miR-D1-5p	XM_005021632.2
dev-miR-D1-5p	XM_013091962.1
dev-miR-D1-5p	XM_013105221.1
dev-miR-D1-5p	XM_013107895.1
dev-miR-D1-5p	XM_005023555.2
dev-miR-D1-5p	XM_005027702.2
dev-miR-D1-5p	XM_005016801.2
dev-miR-D1-5p	XM_013097328.1
dev-miR-D1-5p	XM_005019316.2
dev-miR-D1-5p	XM_005012413.2
dev-miR-D1-5p	XM_013094099.1
dev-miR-D1-5p	XM_013092351.1
dev-miR-D1-5p	XM_013097470.1
dev-miR-D1-5p	XM_013093838.1
dev-miR-D1-5p	XM_005012046.2
dev-miR-D1-5p	XM_005011676.2
dev-miR-D1-5p	XM_005028251.2
dev-miR-D1-5p	XM_013103687.1
dev-miR-D1-5p	XM_005025238.2
dev-miR-D1-5p	XM_005012060.2
dev-miR-D1-5p	XM_013108747.1
dev-miR-D1-5p	XM_013097349.1
dev-miR-D1-5p	XM_005011756.2
dev-miR-D1-5p	XM_013097715.1
dev-miR-D1-5p	XM_005023796.2
dev-miR-D1-5p	XM_005010488.2
dev-miR-D1-5p	XM_013108271.1
dev-miR-D1-5p	XM_005024893.2
dev-miR-D1-5p	XM_013098924.1
dev-miR-D1-5p	XM_013097320.1
dev-miR-D1-5p	XM_013104464.1
dev-miR-D1-5p	XM_005009280.2
dev-miR-D1-5p	XM_013102659.1
dev-miR-D1-5p	XM_013096829.1
dev-miR-D1-5p	XM_005017451.2
dev-miR-D1-5p	XM_005013174.2
dev-miR-D1-5p	XM_013098250.1
dev-miR-D1-5p	XM_013093423.1
dev-miR-D1-5p	XM_013108989.1
dev-miR-D1-5p	XM_013097337.1
dev-miR-D1-5p	XM_005024745.2
dev-miR-D1-5p	XM_013104787.1
dev-miR-D1-5p	XM_005025412.2
dev-miR-D1-5p	XM_013107891.1
dev-miR-D1-5p	XM_013095150.1
dev-miR-D1-5p	XM_005016614.2
dev-miR-D1-5p	XM_013097340.1
dev-miR-D1-5p	XM_013091740.1
dev-miR-D1-5p	XM_013092760.1
dev-miR-D1-5p	XM_013103580.1
dev-miR-D1-5p	XM_013109762.1
dev-miR-D1-5p	XM_013103581.1
dev-miR-D1-5p	XM_013106458.1
dev-miR-D1-5p	XM_013104507.1
dev-miR-D1-5p	XM_005027867.2
dev-miR-D1-5p	XM_005009374.2
dev-miR-D1-5p	XM_005026860.2
dev-miR-D1-5p	XM_005008891.2
dev-miR-D1-5p	XM_013103794.1
dev-miR-D1-5p	XM_013104213.1
dev-miR-D1-5p	XM_013108372.1
dev-miR-D1-5p	XM_005030935.2
dev-miR-D1-5p	XM_013097719.1
dev-miR-D1-5p	XM_013092516.1
dev-miR-D1-5p	XM_005014952.2
dev-miR-D1-5p	XM_013093561.1
dev-miR-D1-5p	XM_013108765.1
dev-miR-D1-5p	XM_005025668.2
dev-miR-D1-5p	XM_013094696.1
dev-miR-D1-5p	XM_005027868.2
dev-miR-D1-5p	XM_013103405.1
dev-miR-D1-5p	XM_013103142.1
dev-miR-D1-5p	XM_005023882.2
dev-miR-D1-5p	XM_013099491.1
dev-miR-D1-5p	XM_013097333.1
dev-miR-D1-5p	XM_013097754.1
dev-miR-D1-5p	XM_013092751.1
dev-miR-D1-5p	XM_013108201.1
dev-miR-D1-5p	XM_013091630.1
dev-miR-D1-5p	XM_013096828.1
dev-miR-D1-5p	XM_013104788.1
dev-miR-D1-5p	XM_013097335.1
dev-miR-D1-5p	XM_013096998.1
dev-miR-D1-5p	XM_013105222.1
dev-miR-D1-5p	XM_005009068.2
dev-miR-D1-5p	XM_005018440.2
dev-miR-D1-5p	XM_005012179.2
dev-miR-D1-5p	XM_005014170.2
dev-miR-D1-5p	XM_005023791.2
dev-miR-D1-5p	XM_013097720.1
dev-miR-D1-5p	XM_013092514.1
dev-miR-D1-5p	XM_005025196.2
dev-miR-D1-5p	XM_013109892.1
dev-miR-D1-5p	XM_013097332.1
dev-miR-D1-5p	XM_005011631.2
dev-miR-D1-5p	XM_005024123.2
dev-miR-D1-5p	XM_013097721.1
dev-miR-D1-5p	XM_013103017.1
dev-miR-D1-5p	XM_013093300.1
dev-miR-D1-5p	XM_005012278.1
dev-miR-D1-5p	XM_013108804.1
dev-miR-D1-5p	XM_013096556.1
dev-miR-D1-5p	XM_005015673.2
dev-miR-D1-5p	XM_013097350.1
dev-miR-D1-5p	XM_013097355.1
dev-miR-D1-5p	XM_005026079.2
dev-miR-D1-5p	XM_005025272.2
dev-miR-D1-5p	XM_005016800.2
dev-miR-D1-5p	XM_013097319.1
dev-miR-D1-5p	XM_005009572.2
dev-miR-D1-5p	XM_005025130.2
dev-miR-D1-5p	XM_005026747.2
dev-miR-D1-5p	XM_005021560.2
dev-miR-D1-5p	XM_013105791.1
dev-miR-D1-5p	XM_013097302.1
dev-miR-D1-5p	XM_005031702.2
dev-miR-D1-5p	XM_005025669.2
dev-miR-D1-5p	XM_013102378.1
dev-miR-D1-5p	XM_013108746.1
dev-miR-D1-5p	XM_013107894.1
dev-miR-D1-5p	XM_013097353.1
dev-miR-D1-5p	XM_005021885.2
dev-miR-D1-5p	XM_005031186.2
dev-miR-D1-5p	XM_013103578.1
dev-miR-D1-5p	XM_013097330.1
dev-miR-D1-5p	XM_005023308.2
dev-miR-D1-5p	XM_013102658.1
dev-miR-D1-5p	XM_013093178.1
dev-miR-D1-5p	XM_013095639.1
dev-miR-D1-5p	XM_013097321.1
dev-miR-D1-5p	XM_005017930.1
dev-miR-D1-5p	XM_013097347.1
dev-miR-D1-5p	XM_005015446.2
dev-miR-D1-5p	XM_005010919.2
dev-miR-D1-5p	XM_013095678.1
dev-miR-D1-5p	XM_005027865.2
dev-miR-D1-5p	XM_013108202.1
dev-miR-D1-5p	XM_005025666.2
dev-miR-D1-5p	XM_013091741.1
dev-miR-D1-5p	XM_013104933.1
dev-miR-D1-5p	XM_013102725.1
dev-miR-D1-5p	XM_013097756.1
dev-miR-D1-5p	XM_013104463.1
dev-miR-D1-5p	XM_013101179.1
dev-miR-D1-5p	XM_013104121.1
dev-miR-D1-5p	XM_005017200.2
dev-miR-D1-5p	XM_005017746.2
dev-miR-D1-5p	XM_013109223.1
dev-miR-D1-5p	XM_013094302.1
dev-miR-D1-5p	XM_013104932.1
dev-miR-D1-5p	XM_013093015.1
dev-miR-D1-5p	XM_013107897.1
dev-miR-D1-5p	XM_013103407.1
dev-miR-D1-5p	XM_005022804.2
dev-miR-D1-5p	XM_005018054.2
dev-miR-D1-5p	XM_013096848.1
dev-miR-D1-5p	XM_013095111.1
dev-miR-D1-5p	XM_013092517.1
dev-miR-D1-5p	XM_013108739.1
dev-miR-D1-5p	XM_005012246.2
dev-miR-D1-5p	XM_013103014.1
dev-miR-D1-5p	XM_005019819.2
dev-miR-D1-5p	XM_013108762.1
dev-miR-D1-5p	XM_013092759.1
dev-miR-D1-5p	XM_013107334.1
dev-miR-D1-5p	XM_013092193.1
dev-miR-D1-5p	XM_013101414.1
dev-miR-D1-5p	XM_005030313.2
dev-miR-D1-5p	XM_005022439.2
dev-miR-D1-5p	XM_013097326.1
dev-miR-D1-5p	XM_013105345.1
dev-miR-D1-5p	XM_005027866.2
dev-miR-D1-5p	XM_013101487.1
dev-miR-D1-5p	XM_013102843.1
dev-miR-D1-5p	XM_005026797.2
dev-miR-D1-5p	XM_013095471.1
dev-miR-D1-5p	XM_013097351.1
dev-miR-D1-5p	XM_005020873.2
dev-miR-D1-5p	XM_013097323.1
dev-miR-D1-5p	XM_013097469.1
dev-miR-D1-5p	XM_013104789.1
dev-miR-D1-5p	XM_013109761.1
dev-miR-D1-5p	XM_005020193.2
dev-miR-D1-5p	XM_013094880.1
dev-miR-D1-5p	XM_013107626.1
dev-miR-D1-5p	XM_013102721.1
dev-miR-D1-5p	XM_005011352.2
dev-miR-D1-5p	XM_005022783.2
dev-miR-D1-5p	XM_013105792.1
dev-miR-D1-5p	XM_005012851.2
dev-miR-D1-5p	XM_013108767.1
dev-miR-D1-5p	XM_013108741.1
dev-miR-D1-5p	XM_013097327.1
dev-miR-D1-5p	XM_005023128.2
dev-miR-D1-5p	XM_005030602.2
dev-miR-D1-5p	XM_005010920.2
dev-miR-D1-5p	XM_013095258.1
dev-miR-D1-5p	XM_005026207.2
dev-miR-D1-5p	XM_013095113.1
dev-miR-D1-5p	XM_005019164.2
dev-miR-D1-5p	XM_005025430.2
dev-miR-D1-5p	XM_005016857.2
dev-miR-D1-5p	XM_013104983.1
dev-miR-D1-5p	XM_005013928.2
dev-miR-D1-5p	XM_013108272.1
dev-miR-D1-5p	XM_013108416.1
dev-miR-D1-5p	XM_005024119.2
dev-miR-D1-5p	XM_005009948.2
dev-miR-D1-5p	XM_013095110.1
dev-miR-D1-5p	XM_013105220.1
dev-miR-D1-5p	XM_005024891.2
dev-miR-D1-5p	XM_013102660.1
dev-miR-D1-5p	XM_005017745.2
dev-miR-D1-5p	XM_005015113.2
dev-miR-D1-5p	XM_005016802.2
dev-miR-D1-5p	XM_005017448.2
dev-miR-D1-5p	XM_013103851.1
dev-miR-D1-5p	XM_005026080.2
dev-miR-D1-5p	XM_005016682.2
dev-miR-D1-5p	XM_013092398.1
dev-miR-D1-5p	XM_013097315.1
dev-miR-D1-5p	XM_005016224.1
dev-miR-D1-5p	XM_005023794.2
dev-miR-D1-5p	XM_013107901.1
dev-miR-D1-5p	XM_013104790.1
dev-miR-D1-5p	XM_013095127.1
dev-miR-D1-5p	XM_005021891.2
dev-miR-D1-5p	XM_013103690.1
dev-miR-D1-5p	XM_005009282.2
dev-miR-D1-5p	XM_005019314.2
dev-miR-D1-5p	XM_013109056.1
dev-miR-D1-5p	XM_013097714.1
dev-miR-D1-5p	XM_005009375.2
dev-miR-D1-5p	XM_005015861.2
dev-miR-D1-5p	XM_005012067.1
dev-miR-D1-5p	XM_005031697.1
dev-miR-D1-5p	XM_013104934.1
dev-miR-D1-5p	XM_013097354.1
dev-miR-D1-5p	XM_005016613.2
dev-miR-D1-5p	XM_013108742.1
dev-miR-D1-5p	XM_005011395.2
dev-miR-D1-5p	XM_005017747.2
dev-miR-D1-5p	XM_013106366.1
dev-miR-D1-5p	XM_013106836.1
dev-miR-D1-5p	XM_005023307.2
dev-miR-D1-5p	XM_013092752.1
dev-miR-D1-5p	XM_013105870.1
dev-miR-D1-5p	XM_013091739.1
dev-miR-D1-5p	XM_005021561.2
dev-miR-D1-5p	XM_005012561.2
dev-miR-D1-5p	XM_013097755.1
dev-miR-D1-5p	XM_013094879.1
dev-miR-D1-5p	XM_005024892.2
dev-miR-D1-5p	XM_013097325.1
dev-miR-D1-5p	XM_005013051.2
dev-miR-D1-5p	XM_005011262.1
dev-miR-D1-5p	XM_005013052.2
dev-miR-D1-5p	XM_013100267.1
dev-miR-D1-5p	XM_005014263.2
dev-miR-D1-5p	XM_013097352.1
dev-miR-D1-5p	XM_005027047.2
dev-miR-D1-5p	XM_013109763.1
dev-miR-D1-5p	XM_013097343.1
dev-miR-D1-5p	XM_013106898.1
dev-miR-D1-5p	XM_005018075.2
dev-miR-D1-5p	XM_013092578.1
dev-miR-D1-5p	XM_013109765.1
dev-miR-D1-5p	XM_013093031.1
dev-miR-D1-5p	XM_013100577.1
dev-miR-D1-5p	XM_013104440.1
dev-miR-D1-5p	XM_005022147.2
dev-miR-D1-5p	XM_013092145.1
dev-miR-D1-5p	XM_005029148.2
dev-miR-D1-5p	XM_005023464.1
dev-miR-D1-5p	XM_013091963.1
dev-miR-D1-5p	XM_013095553.1
dev-miR-D1-5p	XM_013105951.1
dev-miR-D1-5p	XM_013096944.1
dev-miR-D1-5p	XM_013104215.1
dev-miR-D1-5p	XM_005027869.2
dev-miR-D1-5p	XM_005015432.2
dev-miR-D1-5p	XM_013104509.1
dev-miR-D1-5p	XM_013094041.1
dev-miR-D1-5p	XM_005018442.2
dev-miR-D1-5p	XM_005013142.2
dev-miR-D1-5p	XM_005028252.2
dev-miR-D1-5p	XM_005016394.2
dev-miR-D1-5p	XM_013105850.1
dev-miR-D1-5p	XM_005029963.2
dev-miR-D1-5p	XM_013103642.1
dev-miR-D1-5p	XM_013097324.1
dev-miR-D1-5p	XM_013098414.1
dev-miR-D1-5p	XM_005027518.2
dev-miR-D1-5p	XM_005013528.2
dev-miR-D1-5p	XM_013092512.1
dev-miR-D1-5p	XM_005012850.2
dev-miR-D1-5p	XM_005020770.1
dev-miR-D1-5p	XM_013092520.1
dev-miR-D1-5p	XM_005014482.2
dev-miR-D1-5p	XM_013097713.1
dev-miR-D1-5p	XM_013109754.1
dev-miR-D1-5p	XM_013106743.1
dev-miR-D1-5p	XM_005023792.2
dev-miR-D1-5p	XM_013097318.1
dev-miR-D1-5p	XM_013095631.1
dev-miR-D1-5p	XM_005011097.2
dev-miR-D1-5p	XM_005015885.2
dev-miR-D1-5p	XM_005022242.2
dev-miR-D1-5p	XM_013102581.1
dev-miR-D1-5p	XM_005011677.2
dev-miR-D1-5p	XM_013108886.1
dev-miR-D1-5p	XM_013092521.1
dev-miR-D1-5p	XM_013107902.1
dev-miR-D1-5p	XM_005024127.2
dev-miR-D1-5p	XM_005010749.2
dev-miR-D1-5p	XM_013097342.1
dev-miR-D1-5p	XM_005014612.2
dev-miR-D1-5p	XM_005009274.2
dev-miR-D1-5p	XM_013097316.1
dev-miR-D1-5p	XM_013107900.1
dev-miR-D1-5p	XM_005010370.2
dev-miR-D1-5p	XM_013104216.1
dev-miR-D1-5p	XM_013095147.1
dev-miR-D1-5p	XM_005028905.2
dev-miR-D1-5p	XM_013103672.1
dev-miR-D1-5p	XM_005028253.2
dev-miR-D1-5p	XM_005024890.2
dev-miR-D1-5p	XM_013097716.1
dev-miR-D1-5p	XM_013109225.1
dev-miR-D1-5p	XM_013103148.1
dev-miR-D1-5p	XM_013098922.1
dev-miR-D1-5p	XM_013095107.1
dev-miR-D1-5p	XM_013103686.1
dev-miR-D1-5p	XM_013104508.1
dev-miR-D1-5p	XM_005009278.2
dev-miR-D1-5p	XM_013092174.1
dev-miR-D1-5p	XM_013107899.1
dev-miR-D1-5p	XM_013095148.1
dev-miR-D1-5p	XM_013092927.1
dev-miR-D1-5p	XM_013098220.1
dev-miR-D1-5p	XM_005013049.2
dev-miR-D1-5p	XM_013097322.1
dev-miR-D1-5p	XM_013097471.1
dev-miR-D1-5p	XM_005031123.2
dev-miR-D1-5p	XM_013097341.1
dev-miR-D1-5p	XM_005017449.2
dev-miR-D1-5p	XM_005015473.2
dev-miR-D1-5p	XM_013092518.1
dev-miR-D1-5p	XM_013097924.1
dev-miR-D1-5p	XM_005013742.2
dev-miR-D1-5p	XM_013108510.1
dev-miR-D1-5p	XM_005024118.2
dev-miR-D1-5p	XM_005012000.2
dev-miR-D1-5p	XM_013098925.1
dev-miR-D1-5p	XM_013102293.1
dev-miR-D1-5p	XM_013094186.1
dev-miR-D1-5p	XM_013097314.1
dev-miR-D1-5p	XM_013094695.1
dev-miR-D1-5p	XM_005012444.2
dev-miR-D1-5p	XM_013099880.1
dev-miR-D1-5p	XM_013095470.1
dev-miR-D1-5p	XM_005028250.2
dev-miR-D1-5p	XM_013093826.1
dev-miR-D1-5p	XM_013104585.1
dev-miR-D1-5p	XM_005017892.2
dev-miR-D1-5p	XM_013103701.1
dev-miR-D1-5p	XM_013109154.1
dev-miR-D1-5p	XM_005025131.2
dev-miR-D1-5p	XM_013104461.1
dev-miR-D1-5p	XM_013095151.1
dev-miR-D1-5p	XM_005009281.2
dev-miR-D1-5p	XM_005031313.2
dev-miR-D1-5p	XM_013107194.1
dev-miR-D1-5p	XM_005026275.2
dev-miR-D1-5p	XM_013091742.1
dev-miR-D1-5p	XM_013092513.1
dev-miR-D1-5p	XM_005009311.2
dev-miR-D1-5p	XM_005029440.2
dev-miR-D1-5p	XM_013094495.1
dev-miR-D1-5p	XM_013108766.1
dev-miR-D1-5p	XM_013108270.1
dev-miR-D1-5p	XM_013093954.1
dev-miR-D1-5p	XM_013098697.1
dev-miR-D1-5p	XM_005013173.2
dev-miR-D1-5p	XM_005028772.2
dev-miR-D1-5p	XM_013103016.1
dev-miR-D1-5p	XM_013109231.1
dev-miR-D1-5p	XM_013097329.1
dev-miR-D1-5p	XM_013107893.1
dev-miR-D1-5p	XM_005010586.2
dev-miR-D1-5p	XM_013095666.1
dev-miR-D1-5p	XM_013097346.1
dev-miR-D1-5p	XM_013097348.1
dev-miR-D1-5p	XM_013104462.1
dev-miR-D1-5p	XM_013097338.1
dev-miR-D1-5p	XM_005014262.2
dev-miR-D1-5p	XM_013092176.1
dev-miR-D1-5p	XM_013105440.1
dev-miR-D1-5p	XM_005030936.2
dev-miR-D1-5p	XM_013095699.1
dev-miR-D1-5p	XM_013109161.1
dev-miR-D1-5p	XM_013103689.1
dev-miR-D1-5p	XM_013097331.1
dev-miR-D1-5p	XM_013097344.1
dev-miR-D1-5p	XM_013097336.1
dev-miR-D1-5p	XM_013097345.1
dev-miR-D1-5p	XM_005010918.2
dev-miR-D1-5p	XM_013107892.1
dev-miR-D1-5p	XM_013109229.1
dev-miR-D1-5p	XM_013108745.1
dev-miR-D1-5p	XM_005013048.2
dev-miR-D1-5p	XM_013105853.1
dev-miR-D1-5p	XM_005014857.2
dev-miR-D1-5p	XM_013104214.1
dev-miR-D1-5p	XM_013105439.1
dev-miR-D1-5p	XM_005024121.2
dev-miR-D1-5p	XM_013097317.1
dev-miR-D1-5p	XM_013106496.1
dev-miR-D1-5p	XM_013096939.1
dev-miR-D1-5p	XM_013107896.1
dev-miR-D1-5p	XM_013104129.1
dev-miR-D1-5p	XM_005017374.2
dev-miR-D1-5p	XM_013102292.1
dev-miR-D1-5p	XM_013105437.1
dev-miR-D1-5p	XM_005022413.2
dev-miR-D1-5p	XM_005020861.2
dev-miR-D1-5p	XM_013105524.1
dev-miR-D1-5p	XM_013096830.1
dev-miR-D1-5p	XM_013103275.1
dev-miR-D1-5p	XM_013095108.1
dev-miR-D1-5p	XM_013107195.1
dev-miR-D1-5p	XM_013095632.1
dev-miR-D1-5p	XM_013094248.1
dev-miR-D1-5p	XM_013108203.1
dev-miR-D1-5p	XM_013102723.1
dev-miR-D1-5p	XM_005023133.2
dev-miR-D1-5p	XM_005011356.2
dev-miR-D1-5p	XM_013107898.1
dev-miR-D1-5p	XM_013103848.1
dev-miR-D1-5p	XM_013110076.1
dev-miR-D1-5p	XM_013103069.1
dev-miR-D1-5p	XM_013102709.1
dev-miR-D1-5p	XM_013101488.1
dev-miR-D1-5p	XM_005019849.2
dev-miR-D1-5p	XM_005013778.2
dev-miR-D1-5p	XM_013102291.1
dev-miR-D1-5p	XM_013103015.1
dev-miR-D1-5p	XM_005025665.2
dev-miR-D1-5p	XM_005030302.2
dev-miR-D1-5p	XM_013108743.1
dev-miR-D1-5p	XM_005027864.2
dev-miR-D1-5p	XM_013107959.1
dev-miR-D1-5p	XM_013109224.1
dev-miR-D1-5p	XM_013108269.1
dev-miR-D1-5p	XM_005024122.2
dev-miR-D1-5p	XM_013096936.1
dev-miR-D1-5p	XM_013109893.1
dev-miR-D1-5p	XM_005018132.2
dev-miR-D1-5p	XM_005009279.2
dev-miR-D1-5p	XM_005021631.2
dev-miR-D1-5p	XM_013106367.1
dev-miR-D1-5p	XM_013095105.1
dev-miR-D1-5p	XM_013104510.1
dev-miR-D1-5p	XM_005022553.2
dev-miR-D1-5p	XM_013097718.1
[truncated: 8,104 more rows]

## Sheet: Sheet1
Table S3. Predicted host target genes of DEV miRNAs
Host target genes were predicted using PITA and RNAhybrid software.
#Column "miR-name" stands for DEV-encoded miRNAs name
#Column "gene accession No" stands for host target genes accession number of DEV miRNAs
#Column "gene-name" stands for host target genes name of DEV miRNAs
miR-name	gene accession No	gene-name
dev-miR-D11-3p	XM_013102386.1	SLC4A11
dev-miR-D11-3p	XM_013103152.1	LRTM2
dev-miR-D11-3p	XM_013096718.1	HTR2C
dev-miR-D11-3p	XM_005009864.2	NPL
dev-miR-D11-3p	XM_005018201.2	RETSAT
dev-miR-D11-3p	XM_013101197.1	PTCHD2
dev-miR-D11-3p	XM_005028135.2	CLIC4
dev-miR-D11-3p	XM_013093020.1	HMGCLL1
dev-miR-D11-3p	XM_005009541.2	CD3E
dev-miR-D11-3p	XM_013108803.1	LOC101797326
dev-miR-D11-3p	XM_013106022.1	TGFBR3
dev-miR-D11-3p	XM_013094778.1	NET1
dev-miR-D11-3p	XM_013097097.1	CCDC91
dev-miR-D11-3p	XM_005020045.2	LOC101803177
dev-miR-D11-3p	XM_005028681.2	LOC101800843
dev-miR-D11-3p	XM_013105315.1	SLC17A9
dev-miR-D11-3p	XM_005026293.2	ARNTL2
dev-miR-D11-3p	XM_013104344.1	TMEM125
dev-miR-D11-3p	XM_005025699.2	LOC101793851
dev-miR-D11-3p	XM_013095335.1	LOC101795955
dev-miR-D11-3p	XM_013095975.1	ZSWIM8
dev-miR-D11-3p	XM_005013866.2	GPATCH2L
dev-miR-D11-3p	XM_013097937.1	CDK14
dev-miR-D11-3p	XM_013107566.1	GALNT15
dev-miR-D11-3p	XM_013107433.1	LOC101797736
dev-miR-D11-3p	XM_013094061.1	PPP1R12B
dev-miR-D11-3p	XM_013093147.1	KIT
dev-miR-D11-3p	XM_013105709.1	KCNU1
dev-miR-D11-3p	XM_005019945.2	CNGB1
dev-miR-D11-3p	XM_013098497.1	VWA3A
dev-miR-D11-3p	XM_013094028.1	LAD1
dev-miR-D11-3p	XM_005013776.2	HRH1
dev-miR-D11-3p	XM_013097297.1	PAPSS2
dev-miR-D11-3p	XM_005030843.2	CHRNA9
dev-miR-D11-3p	XM_005016693.2	PTP4A3
dev-miR-D11-3p	XM_013099909.1	CREB5
dev-miR-D11-3p	XM_013097730.1	TEAD1
dev-miR-D11-3p	XM_005014435.2	VWA2
dev-miR-D11-3p	XM_013102409.1	LOC101802378
dev-miR-D11-3p	XM_013094328.1	GOLGA4
dev-miR-D11-3p	XM_005012708.2	CA8
dev-miR-D11-3p	XM_013094993.1	ZNF618
dev-miR-D11-3p	XM_005011683.2	ARHGAP40
dev-miR-D11-3p	XM_013095898.1	RANBP3
dev-miR-D11-3p	XM_013099560.1	LRRC34
dev-miR-D11-3p	XM_013105392.1	PRR16
dev-miR-D11-3p	XM_013097216.1	PPCDC
dev-miR-D11-3p	XM_005009231.2	KCNQ2
dev-miR-D11-3p	XM_005009182.2	TINAG
dev-miR-D11-3p	XM_005027502.2	EMP2
dev-miR-D11-3p	XM_013105129.1	ACACB
dev-miR-D11-3p	XM_005009109.2	TET1
dev-miR-D11-3p	XM_013104479.1	LOC101800890
dev-miR-D11-3p	XM_013093510.1	MRAP2
dev-miR-D11-3p	XM_005009174.2	PLEKHF2
dev-miR-D11-3p	XM_013105960.1	DTNB
dev-miR-D11-3p	XM_005016083.2	CHAD
dev-miR-D11-3p	XM_005019309.2	LOC101795071
dev-miR-D11-3p	XM_005028142.2	NIPAL3
dev-miR-D11-3p	XM_013097940.1	FBXO31
dev-miR-D11-3p	XM_005027185.2	FKBP10
dev-miR-D11-3p	XM_005012123.2	SDR16C5
dev-miR-D11-3p	XM_005028710.2	NR1H3
dev-miR-D11-3p	XM_005021175.2	UBE2L3
dev-miR-D11-3p	XM_013104276.1	ZNF704
dev-miR-D11-3p	XM_013099287.1	LOC101797716
dev-miR-D11-3p	XM_005022810.2	CAPRIN1
dev-miR-D11-3p	XM_005027448.2	HOXC11
dev-miR-D11-3p	XM_005008990.2	LOC101792086
dev-miR-D11-3p	XM_005027941.2	TBC1D2B
dev-miR-D11-3p	XM_005009662.2	FATE1
dev-miR-D11-3p	XM_013107597.1	LOC106019759
dev-miR-D11-3p	XM_005022798.1	LMO2
dev-miR-D11-3p	XM_013092704.1	ATF7IP
dev-miR-D11-3p	XM_013095731.1	TLR5
dev-miR-D11-3p	XM_013104648.1	LOC101805083
dev-miR-D11-3p	XM_013100399.1	STIM1
dev-miR-D11-3p	XM_013097564.1	SLC15A2
dev-miR-D11-3p	XM_013096984.1	GCM2
dev-miR-D11-3p	XM_013093071.1	LOC106014897
dev-miR-D11-3p	XM_013095691.1	PTPRU
dev-miR-D11-3p	XM_013093653.1	FNBP1
dev-miR-D11-3p	XM_013103270.1	RAX
dev-miR-D11-3p	XM_005031086.2	MED1
dev-miR-D11-3p	XM_013101170.1	LOC101796243
dev-miR-D11-3p	XM_013093969.1	IDE
dev-miR-D11-3p	XM_005014795.2	FUT7
dev-miR-D11-3p	XM_013092004.1	IQSEC3
dev-miR-D11-3p	XM_005026608.2	BCL9L
dev-miR-D11-3p	XM_013105758.1	SNCG
dev-miR-D11-3p	XM_005020633.2	LOC101799932
dev-miR-D11-3p	XM_005009602.2	TPD52L1
dev-miR-D11-3p	XM_013097965.1	CEP170
dev-miR-D11-3p	XM_005029693.2	XRCC2
dev-miR-D11-3p	XM_013097691.1	GABRA3
dev-miR-D11-3p	XM_013108502.1	TTLL11
dev-miR-D11-3p	XM_013097871.1	SH3BGRL2
dev-miR-D11-3p	XM_005026083.2	ABCA5
dev-miR-D11-3p	XM_013092265.1	STAP1
dev-miR-D11-3p	XM_005028420.2	SPTY2D1
dev-miR-D11-3p	XM_005010541.2	CDX1
dev-miR-D11-3p	XM_005026417.2	ACSL3
dev-miR-D11-3p	XM_005018823.2	LOC101804884
dev-miR-D11-3p	XM_005025775.2	RBM17
dev-miR-D11-3p	XM_013103856.1	N4BP1
dev-miR-D11-3p	XM_013107001.1	ABHD2
dev-miR-D11-3p	XM_005023530.2	GSTT2B
dev-miR-D11-3p	XM_013098012.1	CMTM7
dev-miR-D11-3p	XM_005028456.1	MXD1
dev-miR-D11-3p	XM_013098002.1	CNOT10
dev-miR-D11-3p	XM_005016634.2	FOXO4
dev-miR-D11-3p	XM_005027092.2	GGCT
dev-miR-D11-3p	XM_005028336.2	PCBD1
dev-miR-D11-3p	XM_013101966.1	PRPF40A
dev-miR-D11-3p	XM_013104423.1	SNAP91
dev-miR-D11-3p	XM_005018446.2	SNX29
dev-miR-D11-3p	XM_005027705.2	FEM1A
dev-miR-D11-3p	XM_013092083.1	PCYT2
dev-miR-D11-3p	XM_013092838.1	PM20D2
dev-miR-D11-3p	XM_013108918.1	LOC101794277
dev-miR-D11-3p	XM_013100776.1	PCSK9
dev-miR-D11-3p	XM_005016536.2	CRISPLD2
dev-miR-D11-3p	XM_005021435.2	PPP4R3A
dev-miR-D11-3p	XM_013107761.1	SLC16A2
dev-miR-D11-3p	XM_013103650.1	ZHX3
dev-miR-D11-3p	XM_005027481.2	TMEM68
dev-miR-D11-3p	XM_013103576.1	LOC101795408
dev-miR-D11-3p	XM_013093285.1	FUT4
dev-miR-D11-3p	XM_005020212.2	LOC101800765
dev-miR-D11-3p	XM_005023035.2	LOC101800449
dev-miR-D11-3p	XM_013093704.1	ADAMTSL2
dev-miR-D11-3p	XM_013104859.1	GRIK3
dev-miR-D11-3p	XM_005019522.2	LOC101802373
dev-miR-D11-3p	XM_005023486.2	LOC101804838
dev-miR-D11-3p	XM_005021874.2	LOC101798569
dev-miR-D11-3p	XM_005030397.2	ZBTB16
dev-miR-D11-3p	XM_013105603.1	MAP2K6
dev-miR-D11-3p	XM_013097888.1	MEI4
dev-miR-D11-3p	XM_013097158.1	MYLIP
dev-miR-D11-3p	XM_013105247.1	LOC106019009
dev-miR-D11-3p	XM_005015794.2	RNF8
dev-miR-D11-3p	XM_013096468.1	LOC101798185
dev-miR-D11-3p	XM_013100162.1	LOC106017279
dev-miR-D11-3p	XM_005027080.2	MTURN
dev-miR-D11-3p	XM_013109383.1	PCSK4
dev-miR-D11-3p	XM_005027268.2	LOC101791301
dev-miR-D11-3p	XM_005028753.2	TMEM53
dev-miR-D11-3p	XM_013096814.1	COPS7A
dev-miR-D11-3p	XM_013096500.1	ANKRD33B
dev-miR-D11-3p	XM_013098668.1	MPP5
dev-miR-D11-3p	XM_013109980.1	RAB18
dev-miR-D11-3p	XM_005026054.2	ARPP19
dev-miR-D11-3p	XM_013109440.1	LOC101802778
dev-miR-D11-3p	XM_005029478.2	GINS4
dev-miR-D11-3p	XM_013106452.1	GRHL2
dev-miR-D11-3p	XM_013109346.1	TPM3
dev-miR-D11-3p	XM_005022507.2	TWIST2
dev-miR-D11-3p	XM_005029823.2	HOMER3
dev-miR-D11-3p	XM_013106556.1	ABCA4
dev-miR-D11-3p	XM_005031238.2	LOC101800731
dev-miR-D11-3p	XM_013104082.1	TSPAN5
dev-miR-D11-3p	XM_013108862.1	KLC1
dev-miR-D11-3p	XM_013097661.1	TIMMDC1
dev-miR-D11-3p	XM_013107347.1	AMOTL2
dev-miR-D11-3p	XM_005021185.1	PPM1F
dev-miR-D11-3p	XM_005012746.2	ALB
dev-miR-D11-3p	XM_005017516.2	TFCP2L1
dev-miR-D11-3p	XM_013094764.1	SLC35B4
dev-miR-D11-3p	XM_005026370.2	SSH1
dev-miR-D11-3p	XM_005021115.2	RAB11FIP2
dev-miR-D11-3p	XM_005017558.2	SNX4
dev-miR-D11-3p	XM_005025139.2	CDKL2
dev-miR-D11-3p	XM_013095293.1	DNAJC16
dev-miR-D11-3p	XM_005012354.2	FAM110C
dev-miR-D11-3p	XM_005018886.2	CCDC85A
dev-miR-D11-3p	XM_005020467.2	LOC101799930
dev-miR-D11-3p	XM_005018826.2	FRMD4A
dev-miR-D11-3p	XM_013107552.1	LOC101793179
dev-miR-D11-3p	XM_013105558.1	TSHZ2
dev-miR-D11-3p	XM_013093439.1	PCNA
dev-miR-D11-3p	XM_005009821.2	PLB1
dev-miR-D11-3p	XM_013094820.1	CACNA1S
dev-miR-D11-3p	XM_005012908.2	MFSD2B
dev-miR-D11-3p	XM_013096085.1	ANOS1
dev-miR-D11-3p	XM_013101560.1	LOC101795346
dev-miR-D11-3p	XM_005017394.2	NIN
dev-miR-D11-3p	XM_005016907.2	XPO1
dev-miR-D11-3p	XM_005024744.2	COL6A2
dev-miR-D11-3p	XM_005014183.2	CDIP1
dev-miR-D11-3p	XM_013093874.1	LOC106015131
dev-miR-D11-3p	XM_013094738.1	LOC106014283
dev-miR-D11-3p	XM_013091765.1	RALBP1
dev-miR-D11-3p	XM_005013824.2	SON
dev-miR-D11-3p	XM_013097609.1	LOC101800493
dev-miR-D11-3p	XM_005017530.1	DIRC2
dev-miR-D11-3p	XM_005025251.2	BCKDHB
dev-miR-D12-3p	XM_013099234.1	CELF1
dev-miR-D12-3p	XM_013099287.1	LOC101797716
dev-miR-D12-3p	XM_013093918.1	DFNB59
dev-miR-D12-3p	XM_005026848.2	LOC101793233
dev-miR-D12-3p	XM_005027454.2	HOXC13
dev-miR-D12-3p	XM_005028958.2	DAGLA
dev-miR-D12-3p	XM_013101448.1	AGO2
dev-miR-D12-3p	XM_013093642.1	LOC106015072
dev-miR-D12-3p	XM_013097943.1	ZCCHC14
dev-miR-D12-3p	XM_013094520.1	ZDHHC1
dev-miR-D12-3p	XM_013099149.1	ATL2
dev-miR-D12-3p	XM_013105603.1	MAP2K6
dev-miR-D12-3p	XM_013094023.1	RAB29
dev-miR-D12-3p	XM_005023192.2	LOC101796821
dev-miR-D12-3p	XM_005016153.2	NAT8L
dev-miR-D12-3p	XM_013105881.1	CASZ1
dev-miR-D12-3p	XM_013109534.1	ZHX1
dev-miR-D12-3p	XM_005012161.2	LOC101796082
dev-miR-D12-3p	XM_005016634.2	FOXO4
dev-miR-D12-3p	XM_013091803.1	GNAO1
dev-miR-D12-3p	XM_013104867.1	PBX1
dev-miR-D12-3p	XM_013105005.1	ARL15
dev-miR-D12-3p	XM_013092856.1	BACH2
dev-miR-D12-3p	XM_013092500.1	LOC101803483
dev-miR-D12-3p	XM_005028652.2	TMSB4X
dev-miR-D12-3p	XM_013097861.1	GRIK1
dev-miR-D12-3p	XM_013097209.1	RBPMS2
dev-miR-D12-3p	XM_005028969.2	SDHAF2
dev-miR-D12-3p	XM_013108437.1	ZFX
dev-miR-D12-3p	XM_013093131.1	CHD7
dev-miR-D12-3p	XM_013105709.1	KCNU1
dev-miR-D12-3p	XM_013107440.1	LOC101797736
dev-miR-D12-3p	XM_013106802.1	PACS2
dev-miR-D12-3p	XM_013092243.1	DCC
dev-miR-D12-3p	XM_005017827.2	CHMP1A
dev-miR-D12-3p	XM_005017390.2	REM1
dev-miR-D12-3p	XM_005018197.2	ELMOD3
dev-miR-D12-3p	XM_005017399.2	VCPKMT
dev-miR-D12-3p	XM_005029300.2	TANC2
dev-miR-D12-3p	XM_005013963.2	DGKZ
dev-miR-D12-3p	XM_013103118.1	GRIK4
dev-miR-D12-3p	XM_005025617.2	SHISA5
dev-miR-D12-3p	XM_013096192.1	CARD10
dev-miR-D12-3p	XM_005012708.2	CA8
dev-miR-D12-3p	XM_013108473.1	ANK1
dev-miR-D12-3p	XM_013102016.1	HOXA7
dev-miR-D12-3p	XM_005011664.2	CHTOP
dev-miR-D12-3p	XM_005019339.2	PPP1R42
dev-miR-D12-3p	XM_013098532.1	SCNN1B
dev-miR-D12-3p	XM_013091866.1	LOC106014458
dev-miR-D12-3p	XM_005013689.2	PPM1J
dev-miR-D12-3p	XM_005018832.2	SEPHS1
dev-miR-D12-3p	XM_013102068.1	COL17A1
dev-miR-D12-3p	XM_005018877.2	LOC101799857
dev-miR-D12-3p	XM_013104133.1	SCAI
dev-miR-D12-3p	XM_005017146.2	POLR1B
dev-miR-D12-3p	XM_005009824.2	TTC7A
dev-miR-D12-3p	XM_005008890.2	ZC3H12D
dev-miR-D12-3p	XM_013092109.1	LOC101802461
dev-miR-D12-3p	XM_005018422.2	NMT1
dev-miR-D12-3p	XM_013103141.1	ADAMTS9
dev-miR-D12-3p	XM_005011467.2	B4GALNT3
dev-miR-D12-3p	XM_013106276.1	MYOZ3
dev-miR-D12-3p	XM_005024855.2	EPHA4
dev-miR-D12-3p	XM_005030657.2	MYH10
dev-miR-D12-3p	XM_005028186.2	P2RX7
dev-miR-D12-3p	XM_005017471.1	GHSR
dev-miR-D12-3p	XM_013096424.1	TADA2B
dev-miR-D12-3p	XM_005026119.2	RND2
dev-miR-D12-5p	XM_005028995.2	LOC101797023
dev-miR-D12-5p	XM_005016634.2	FOXO4
dev-miR-D12-5p	XM_013098965.1	LOC101794229
dev-miR-D12-5p	XM_005013727.2	KLHL12
dev-miR-D12-5p	XM_005016604.1	LOC101794001
dev-miR-D12-5p	XM_005029207.2	LOC101802139
dev-miR-D12-5p	XM_013107784.1	RCOR3
dev-miR-D12-5p	XM_005027077.2	CAPN7
dev-miR-D12-5p	XM_013099902.1	MYO18A
dev-miR-D12-5p	XM_013097564.1	SLC15A2
dev-miR-D12-5p	XM_013092796.1	MAPK8IP3
dev-miR-D12-5p	XM_013106904.1	CFAP97
dev-miR-D12-5p	XM_013096362.1	CEP164
dev-miR-D12-5p	XM_013098117.1	LOC101798137
dev-miR-D12-5p	XM_013109712.1	LOC101797393
dev-miR-D12-5p	XM_005027946.2	HERC1
dev-miR-D12-5p	XM_013105337.1	LOC101796952
dev-miR-D12-5p	XM_005012708.2	CA8
dev-miR-D12-5p	XM_005015471.2	SEMA3E
dev-miR-D12-5p	XM_013109252.1	LOC101794571
dev-miR-D12-5p	XM_013109771.1	LOC101799711
dev-miR-D12-5p	XM_013093607.1	CACNB2
dev-miR-D12-5p	XM_013095340.1	SYTL3
dev-miR-D12-5p	XM_013094463.1	KIAA0895
dev-miR-D12-5p	XM_013098277.1	ADAMTS18
dev-miR-D12-5p	XM_005016083.2	CHAD
dev-miR-D12-5p	XM_013096825.1	ENO2
dev-miR-D12-5p	XM_005030106.2	ESRP1
dev-miR-D12-5p	XM_013099048.1	ERC2
dev-miR-D12-5p	XM_013104572.1	EPC2
dev-miR-D12-5p	XM_013101396.1	LOC101796889
dev-miR-D12-5p	XM_005024285.2	MGAT4B
dev-miR-D12-5p	XM_013097164.1	TTL
dev-miR-D12-5p	XM_013105478.1	UMODL1
dev-miR-D12-5p	XM_013110005.1	LOC101804909
dev-miR-D12-5p	XM_005015082.2	LOC101790584
dev-miR-D12-5p	XM_013092440.1	LOC101805249
dev-miR-D12-5p	XM_013105881.1	CASZ1
dev-miR-D12-5p	XM_005017912.2	SLC7A5
dev-miR-D12-5p	XM_013104175.1	CADM1
dev-miR-D12-5p	XM_005016817.2	PIKFYVE
dev-miR-D12-5p	XM_013094710.1	LOC101793937
dev-miR-D12-5p	XM_005025978.2	LOC101796764
dev-miR-D12-5p	XM_013099537.1	NPL
dev-miR-D12-5p	XM_013107299.1	NARFL
dev-miR-D12-5p	XM_005011729.2	PTPN22
dev-miR-D12-5p	XM_013099567.1	PHC3
dev-miR-D12-5p	XM_005014277.2	LOC101802025
dev-miR-D12-5p	XM_005018017.2	RALGAPB
dev-miR-D12-5p	XM_005014990.2	C1QC
dev-miR-D12-5p	XM_013108536.1	NOX4
dev-miR-D12-5p	XM_013108803.1	LOC101797326
dev-miR-D12-5p	XM_013093917.1	LOC101803952
dev-miR-D12-5p	XM_013099215.1	LHX8
dev-miR-D12-5p	XM_013101102.1	PRLHR
dev-miR-D12-5p	XM_005009267.2	B3GALT5
dev-miR-D12-5p	XM_013094455.1	AP1S2
dev-miR-D12-5p	XM_005020735.2	SLC25A47
dev-miR-D12-5p	XM_005027381.2	EFCAB14
dev-miR-D12-5p	XM_005026608.2	BCL9L
dev-miR-D12-5p	XM_013104048.1	SEPT5
dev-miR-D12-5p	XM_013097973.1	SDCCAG8
dev-miR-D12-5p	XM_005029730.2	FAM83F
dev-miR-D12-5p	XM_013107566.1	GALNT15
dev-miR-D12-5p	XM_013102891.1	ITPR2
dev-miR-D12-5p	XM_005022665.2	SYNE2
dev-miR-D12-5p	XM_013094210.1	GPATCH2L
dev-miR-D12-5p	XM_013101849.1	SEPT11
dev-miR-D12-5p	XM_013095667.1	YIPF7
dev-miR-D12-5p	XM_013093913.1	HNRNPA3
dev-miR-D12-5p	XM_013098708.1	ARL14EPL
dev-miR-D12-5p	XM_005013257.2	GFI1B
dev-miR-D12-5p	XM_005017627.2	LOC101794005
dev-miR-D12-5p	XM_013107730.1	LOC101805421
dev-miR-D12-5p	XM_005021415.2	AREL1
dev-miR-D12-5p	XM_013096787.1	ATP11C
dev-miR-D12-5p	XM_013104407.1	ZBTB42
dev-miR-D12-5p	XM_005020633.2	LOC101799932
dev-miR-D12-5p	XM_013103375.1	ANKS1A
dev-miR-D12-5p	XM_013092638.1	PLAG1
dev-miR-D12-5p	XM_005030843.2	CHRNA9
dev-miR-D12-5p	XM_005011001.2	KIF3B
dev-miR-D12-5p	XM_005024080.2	LOC101797437
dev-miR-D12-5p	XM_005025970.2	C2CD2
dev-miR-D12-5p	XM_013104441.1	REEP1
dev-miR-D12-5p	XM_013106386.1	HDC
dev-miR-D12-5p	XM_005020216.2	PGBD5
dev-miR-D12-5p	XM_013102016.1	HOXA7
dev-miR-D12-5p	XM_005014052.2	LOC101795199
dev-miR-D12-5p	XM_005014793.2	LOC101800358
dev-miR-D12-5p	XM_013105513.1	MTMR14
dev-miR-D12-5p	XM_013108863.1	KLC1
dev-miR-D12-5p	XM_013098019.1	OSBPL10
dev-miR-D12-5p	XM_013108560.1	IL1RAP
dev-miR-D12-5p	XM_005026761.2	ARNT
dev-miR-D12-5p	XM_013103495.1	LOC106018354
dev-miR-D12-5p	XM_013103834.1	GUCA1C
dev-miR-D12-5p	XM_013107817.1	LOC101803728
dev-miR-D12-5p	XM_013094259.1	LOC101791578
dev-miR-D12-5p	XM_013097657.1	FATE1
dev-miR-D12-5p	XM_013105961.1	DTNB
dev-miR-D12-5p	XM_013098298.1	ATMIN
dev-miR-D12-5p	XM_005021987.2	SHTN1
dev-miR-D12-5p	XM_005012597.2	SYNRG
dev-miR-D12-5p	XM_013106827.1	ARHGEF7
dev-miR-D12-5p	XM_013107466.1	CLIP1
dev-miR-D12-5p	XM_013107427.1	CENPL
dev-miR-D12-5p	XM_005022563.2	LOC101795662
dev-miR-D12-5p	XM_013094372.1	PAQR8
dev-miR-D12-5p	XM_013098801.1	MTIF2
dev-miR-D12-5p	XM_013105499.1	GRIP2
dev-miR-D12-5p	XM_005011209.2	SLC25A26
dev-miR-D12-5p	XM_005018886.2	CCDC85A
dev-miR-D12-5p	XM_013095549.1	SLC38A6
dev-miR-D12-5p	XM_013103072.1	NPM3
dev-miR-D12-5p	XM_013109113.1	SMPX
dev-miR-D12-5p	XM_005029532.2	TTLL11
dev-miR-D12-5p	XM_005017528.2	LOC101792439
dev-miR-D12-5p	XM_013102399.1	SH3BP4
dev-miR-D12-5p	XM_013104578.1	MSRB3
dev-miR-D12-5p	XM_005022298.2	MCOLN2
dev-miR-D12-5p	XM_013108309.1	LRRC8B
dev-miR-D12-5p	XM_013099413.1	CLNK
dev-miR-D12-5p	XM_013104701.1	SLC20A2
dev-miR-D12-5p	XM_013097041.1	SALL1
dev-miR-D12-5p	XM_013107276.1	NRG4
dev-miR-D12-5p	XM_013096892.1	SOGA3
dev-miR-D12-5p	XM_005024101.2	DGAT2
dev-miR-D12-5p	XM_005010432.2	TSHZ2
dev-miR-D12-5p	XM_005014454.2	VTI1A
dev-miR-D12-5p	XM_013102286.1	GALNT16
dev-miR-D12-5p	XM_005009549.2	PAFAH1B2
dev-miR-D12-5p	XM_013094624.1	BCAS3
dev-miR-D12-5p	XM_013103259.1	OPRD1
dev-miR-D12-5p	XM_013094199.1	FLVCR2
dev-miR-D12-5p	XM_013104733.1	PRPF39
dev-miR-D12-5p	XM_005013286.2	LOC101804737
dev-miR-D12-5p	XM_013107873.1	LOC101800522
dev-miR-D12-5p	XM_013093030.1	FAM83B
dev-miR-D12-5p	XM_013101505.1	ELMSAN1
dev-miR-D12-5p	XM_013105817.1	TMEM189
dev-miR-D12-5p	XM_013105758.1	SNCG
dev-miR-D12-5p	XM_005029678.2	HMGXB3
dev-miR-D12-5p	XM_005009327.2	ARHGEF37
dev-miR-D12-5p	XM_013105736.1	LDB3
dev-miR-D12-5p	XM_013107840.1	DNAJC3
dev-miR-D12-5p	XM_005023418.2	USP49
dev-miR-D12-5p	XM_013103792.1	USP35
dev-miR-D12-5p	XM_013099991.1	LOC106017227
dev-miR-D12-5p	XM_013092761.1	RAB11FIP4
dev-miR-D12-5p	XM_013095284.1	ALDH4A1
dev-miR-D12-5p	XM_005023486.2	LOC101804838
dev-miR-D12-5p	XM_013096584.1	ARMC2
dev-miR-D12-5p	XM_005031816.2	TTC32
dev-miR-D12-5p	XM_005013408.2	IL1R2
dev-miR-D12-5p	XM_005013562.2	OSBPL6
dev-miR-D12-5p	XM_005017472.2	KDF1
dev-miR-D12-5p	XM_013107439.1	LOC101797736
dev-miR-D12-5p	XM_005014151.2	L3MBTL1
dev-miR-D12-5p	XM_013106547.1	NOS1
dev-miR-D12-5p	XM_013108908.1	SGOL1
dev-miR-D12-5p	XM_013105708.1	KCNU1
dev-miR-D12-5p	XM_013093632.1	SARDH
dev-miR-D12-5p	XM_013095480.1	KIAA0319
dev-miR-D12-5p	XM_013100729.1	LOC106017490
dev-miR-D12-5p	XM_005015484.2	TLR5
dev-miR-D12-5p	XM_005019567.2	LOC101794869
dev-miR-D12-5p	XM_005012753.2	EREG
dev-miR-D12-5p	XM_013099730.1	LOC101792766
dev-miR-D12-5p	XM_005014799.2	ABCA2
dev-miR-D12-5p	XM_005030694.2	GNB5
dev-miR-D12-5p	XM_005021813.2	MBNL3
dev-miR-D12-5p	XM_005026246.2	MMRN2
dev-miR-D12-5p	XM_013109802.1	GPC4
dev-miR-D12-5p	XM_013108589.1	MPPED1
dev-miR-D12-5p	XM_005012408.2	C3AR1
dev-miR-D12-5p	XM_013096093.1	LOC101791081
dev-miR-D12-5p	XM_005022684.2	PKN3
dev-miR-D12-5p	XM_005014808.2	ENTPD2
dev-miR-D12-5p	XM_005019309.2	LOC101795071
dev-miR-D12-5p	XM_013093138.1	AREG
dev-miR-D12-5p	XM_005021284.2	PTCHD2
dev-miR-D12-5p	XM_005028167.2	ATXN1
dev-miR-D12-5p	XM_005015285.2	THADA
dev-miR-D12-5p	XM_005024484.2	DPYSL2
dev-miR-D12-5p	XM_013092522.1	ITGB4
dev-miR-D12-5p	XM_005016153.2	NAT8L
dev-miR-D12-5p	XM_005016256.2	AIFM3
dev-miR-D12-5p	XM_013102111.1	LOC106017905
dev-miR-D12-5p	XM_013103990.1	PDLIM4
dev-miR-D12-5p	XM_005012075.2	LOC101797147
dev-miR-D12-5p	XM_005021747.2	CD79B
dev-miR-D12-5p	XM_013105605.1	ABCA5
dev-miR-D12-5p	XM_013093512.1	LOC106015026
dev-miR-D12-5p	XM_013097286.1	ADAM8
dev-miR-D12-5p	XM_005023481.2	ZNF76
dev-miR-D12-5p	XM_013108911.1	POLG
dev-miR-D12-5p	XM_013104010.1	SHROOM1
dev-miR-D12-5p	XM_013095924.1	TTC37
dev-miR-D12-5p	XM_005013872.2	VASH1
dev-miR-D12-5p	XM_005012718.2	CLOCK
dev-miR-D12-5p	XM_005023459.2	SLIT3
dev-miR-D12-5p	XM_013105356.1	TBC1D5
dev-miR-D12-5p	XM_013104412.1	LCOR
dev-miR-D12-5p	XM_005013445.2	SLC25A28
dev-miR-D12-5p	XM_013109237.1	LOC101805427
dev-miR-D12-5p	XM_005030857.2	LOC101797746
dev-miR-D12-5p	XM_013106044.1	ZNF644
dev-miR-D12-5p	XM_005025265.2	PTAFR
dev-miR-D12-5p	XM_013109997.1	LOC106020576
dev-miR-D12-5p	XM_013107330.1	ZNF512B
dev-miR-D12-5p	XM_013100518.1	ABCB5
dev-miR-D12-5p	XM_013099284.1	LOC101797528
dev-miR-D12-5p	XM_005029613.2	CCDC50
dev-miR-D12-5p	XM_005020127.2	RNF216
dev-miR-D12-5p	XM_013109027.1	PLEKHO1
dev-miR-D12-5p	XM_005011025.2	TP73
dev-miR-D12-5p	XM_005009929.2	BPGM
dev-miR-D12-5p	XM_013098813.1	CLHC1
dev-miR-D12-5p	XM_013092925.1	CRHR2
dev-miR-D12-5p	XM_013106691.1	LOC101795869
dev-miR-D12-5p	XM_013098068.1	LOC101792179
dev-miR-D12-5p	XM_005023614.2	PIGM
dev-miR-D12-5p	XM_013105053.1	LOC101790611
dev-miR-D12-5p	XM_005011124.2	RGMA
dev-miR-D12-5p	XM_013103210.1	LOC101790876
dev-miR-D12-5p	XM_005022507.2	TWIST2
dev-miR-D12-5p	XM_013092002.1	IQSEC3
dev-miR-D12-5p	XM_013097937.1	CDK14
dev-miR-D12-5p	XM_005011989.2	USH1G
dev-miR-D12-5p	XM_013108733.1	HS6ST1
dev-miR-D12-5p	XM_013107361.1	NRROS
dev-miR-D12-5p	XM_005008990.2	LOC101792086
dev-miR-D12-5p	XM_013105233.1	LOC101789605
dev-miR-D12-5p	XM_005014655.2	NFKBIA
dev-miR-D12-5p	XM_013093291.1	TAF1D
dev-miR-D12-5p	XM_005012161.2	LOC101796082
dev-miR-D12-5p	XM_005024910.2	KIAA0141
dev-miR-D12-5p	XM_013095048.1	CABLES1
dev-miR-D12-5p	XM_013097185.1	PRLR
dev-miR-D12-5p	XM_013091670.1	TTC34
dev-miR-D12-5p	XM_013104592.1	YWHAE
dev-miR-D12-5p	XM_013099840.1	MACROD2
dev-miR-D12-5p	XM_005030916.2	HDAC8
dev-miR-D12-5p	XM_013097241.1	ALPK3
dev-miR-D12-5p	XM_013097513.1	KALRN
dev-miR-D12-5p	XM_005015982.2	KCTD17
dev-miR-D12-5p	XM_013100807.1	LOC106017522
dev-miR-D12-5p	XM_013093105.1	LOC106014904
dev-miR-D12-5p	XM_005018143.2	TRMT2A
dev-miR-D12-5p	XM_005025780.2	SLC17A9
dev-miR-D12-5p	XM_013097058.1	SLC25A22
dev-miR-D12-5p	XM_005020829.2	LOC101803839
dev-miR-D12-5p	XM_013099254.1	PIGF
dev-miR-D12-5p	XM_005024735.2	MAU2
dev-miR-D12-5p	XM_013102573.1	GPHB5
dev-miR-D12-5p	XM_005018161.2	AFTPH
dev-miR-D12-5p	XM_013106499.1	POU2AF1
dev-miR-D12-5p	XM_005011694.2	MYBL2
dev-miR-D12-5p	XM_005017757.2	HECA
dev-miR-D12-5p	XM_005012163.2	LOC101796281
dev-miR-D12-5p	XM_013098449.1	KIAA1217
dev-miR-D12-5p	XM_013092536.1	LMCD1
dev-miR-D12-5p	XM_005028664.2	HNRNPAB
dev-miR-D12-5p	XM_013098485.1	LOC101797060
dev-miR-D12-5p	XM_005020590.2	RAB5C
dev-miR-D12-5p	XM_005018594.2	DCTN5
dev-miR-D12-5p	XM_013109069.1	LOC101797202
dev-miR-D12-5p	XM_005011130.2	SLCO3A1
dev-miR-D12-5p	XM_013094121.1	BRCA2
dev-miR-D12-5p	XM_013093459.1	ANTXR1
dev-miR-D12-5p	XM_013109385.1	LOC101803082
dev-miR-D12-5p	XM_013102563.1	ESR2
dev-miR-D12-5p	XM_005023593.2	HEATR1
dev-miR-D12-5p	XM_013103093.1	SKAP1
dev-miR-D12-5p	XM_005010129.2	LOC101791507
dev-miR-D12-5p	XM_005021868.2	HECW2
dev-miR-D12-5p	XM_013092239.1	LOC101790506
dev-miR-D12-5p	XM_013099318.1	VCPIP1
dev-miR-D12-5p	XM_005018247.2	GAREM
dev-miR-D12-5p	XM_005030626.2	LOC101800140
dev-miR-D12-5p	XM_013103240.1	BICD1
dev-miR-D12-5p	XM_013106160.1	ANHX
dev-miR-D12-5p	XM_013098855.1	BBS5
dev-miR-D12-5p	XM_013101564.1	TMEM62
dev-miR-D12-5p	XM_013103182.1	ADIPOR2
dev-miR-D12-5p	XM_013103099.1	SORL1
dev-miR-D12-5p	XM_005013015.2	NT5C1A
dev-miR-D12-5p	XM_005030598.2	FAM167A
dev-miR-D12-5p	XM_013092445.1	ZNF185
dev-miR-D12-5p	XM_013100774.1	LOC106017513
dev-miR-D12-5p	XM_013101491.1	RGS6
dev-miR-D12-5p	XM_013108868.1	PPP1R13B
dev-miR-D12-5p	XM_013095343.1	LOC106015540
dev-miR-D12-5p	XM_013108696.1	CCDC81
dev-miR-D12-5p	XM_005012662.2	LOC101804866
dev-miR-D12-5p	XM_013107333.1	SGIP1
dev-miR-D12-5p	XM_013108551.1	LOC106020053
dev-miR-D12-5p	XM_013094135.1	N4BP2L2
dev-miR-D12-5p	XM_005027522.2	TOR4A
dev-miR-D12-5p	XM_013101317.1	TTC6
dev-miR-D12-5p	XM_005019425.2	LOC101800696
dev-miR-D12-5p	XM_013099168.1	LOC101803906
dev-miR-D12-5p	XM_005025596.2	CDH22
dev-miR-D12-5p	XM_013106802.1	PACS2
dev-miR-D12-5p	XM_005027666.2	ABHD2
dev-miR-D12-5p	XM_005023365.2	LOC101799256
dev-miR-D12-5p	XM_005013172.2	ST8SIA6
dev-miR-D12-5p	XM_005015853.2	FKBP6
dev-miR-D12-5p	XM_005026906.2	FHIT
dev-miR-D12-5p	XM_013097044.1	MIEF2
dev-miR-D12-5p	XM_013105385.1	SLC30A10
dev-miR-D12-5p	XM_013103340.1	RIN2
dev-miR-D12-5p	XM_005011609.2	ENC1
dev-miR-D12-5p	XM_013109463.1	TMEM238
dev-miR-D12-5p	XM_005026062.2	FAM171B
dev-miR-D12-5p	XM_013099816.1	LOC101804560
dev-miR-D12-5p	XM_013099204.1	LOC101792253
dev-miR-D12-5p	XM_013095684.1	MECR
dev-miR-D12-5p	XM_005011946.2	IDNK
dev-miR-D12-5p	XM_013108361.1	LOC101795107
dev-miR-D12-5p	XM_005028672.2	LOC101799516
dev-miR-D12-5p	XM_013101093.1	PLEKHA1
dev-miR-D12-5p	XM_005010821.2	SARNP
dev-miR-D12-5p	XM_005021851.2	PRKD3
dev-miR-D12-5p	XM_005018018.2	SLA2
dev-miR-D12-5p	XM_013092773.1	RHBDL3
dev-miR-D12-5p	XM_005020640.1	LOC101800948
dev-miR-D12-5p	XM_005019287.2	ABL2
dev-miR-D12-5p	XM_005029868.2	MYRIP
dev-miR-D12-5p	XM_005016767.2	LPCAT3
dev-miR-D12-5p	XM_005020086.2	LOC101793772
dev-miR-D12-5p	XM_013100171.1	INTS1
dev-miR-D12-5p	XM_013104604.1	SARM1
dev-miR-D12-5p	XM_013098674.1	LOC106016837
dev-miR-D12-5p	XM_005030801.2	LINGO3
dev-miR-D12-5p	XM_005028428.1	TMEM86A
dev-miR-D12-5p	XM_013096922.1	LSS
dev-miR-D12-5p	XM_013106883.1	LOC101794893
dev-miR-D12-5p	XM_013092111.1	EPN2
dev-miR-D12-5p	XM_013099874.1	ZBTB37
dev-miR-D12-5p	XM_013094523.1	ZDHHC1
dev-miR-D12-5p	XM_013094110.1	ATG7
dev-miR-D12-5p	XM_005026683.2	PISD
dev-miR-D12-5p	XM_005030973.2	ZFYVE19
dev-miR-D12-5p	XM_013101844.1	LOC106017824
dev-miR-D12-5p	XM_013091628.1	AJAP1
dev-miR-D12-5p	XM_013101632.1	LOC106017762
dev-miR-D12-5p	XM_013093642.1	LOC106015072
dev-miR-D12-5p	XM_013096116.1	VPS37D
dev-miR-D12-5p	XM_005016497.2	WASF1
dev-miR-D12-5p	XM_013101783.1	VPS37A
dev-miR-D12-5p	XM_005009160.2	HN1L
dev-miR-D12-5p	XM_005029474.2	ZMAT4
dev-miR-D12-5p	XM_013098830.1	ATP10B
dev-miR-D12-5p	XM_013099102.1	ARHGEF33
dev-miR-D12-5p	XM_013108001.1	F13A1
dev-miR-D12-5p	XM_005015002.2	FHAD1
dev-miR-D12-5p	XM_005030484.2	LOC101802899
dev-miR-D12-5p	XM_005022576.2	TNFRSF19
dev-miR-D12-5p	XM_005010322.2	TMEM125
dev-miR-D12-5p	XM_005030279.2	LOC101794339
dev-miR-D12-5p	XM_005013708.2	CSRP1
dev-miR-D12-5p	XM_013104206.1	PDE6H
dev-miR-D12-5p	XM_005028817.2	ATXN1L
dev-miR-D12-5p	XM_013101463.1	LOC101792090
dev-miR-D12-5p	XM_013106451.1	GRHL2
dev-miR-D12-5p	XM_005028018.2	ZGPAT
dev-miR-D12-5p	XM_005015525.2	RAB11A
dev-miR-D12-5p	XM_005020447.2	TXLNA
dev-miR-D12-5p	XM_013099351.1	PPP2R3A
dev-miR-D12-5p	XM_005017788.2	LOC101789532
dev-miR-D12-5p	XM_005012620.1	CUEDC1
dev-miR-D12-5p	XM_005016690.2	TSNARE1
dev-miR-D12-5p	XM_013105340.1	LOC101799569
dev-miR-D12-5p	XM_013095558.1	LOC101799424
dev-miR-D12-5p	XM_005008904.2	MTHFD1L
dev-miR-D12-5p	XM_005017189.2	SENP8
dev-miR-D12-5p	XM_005024929.2	ETF1
dev-miR-D12-5p	XM_005017358.1	KIAA1143
dev-miR-D12-5p	XM_005026741.2	IFNG
dev-miR-D12-5p	XM_013092549.1	LOC101789439
dev-miR-D12-5p	XM_013106430.1	STK3
dev-miR-D12-5p	XM_005026605.2	KMT2A
dev-miR-D12-5p	XM_005019286.2	TOR3A
dev-miR-D12-5p	XM_005013443.2	SLC9A4
dev-miR-D12-5p	XM_013099687.1	PWWP2B
dev-miR-D12-5p	XM_013094143.1	LOC101790209
dev-miR-D12-5p	XM_005009290.1	PCP4
dev-miR-D12-5p	XM_005020968.2	SRGAP1
dev-miR-D12-5p	XM_013098416.1	LOC101801047
dev-miR-D12-5p	XM_005028530.2	TRNAU1AP
dev-miR-D12-5p	XM_005014297.2	LOC101790403
dev-miR-D12-5p	XM_013105775.1	GRID1
dev-miR-D12-5p	XM_005011240.1	LOC101804135
dev-miR-D12-5p	XM_005011035.2	MMEL1
dev-miR-D12-5p	XM_013107559.1	PIGQ
dev-miR-D12-5p	XM_005011952.2	SPRY3
dev-miR-D12-5p	XM_013099107.1	LOC106016989
dev-miR-D12-5p	XM_005018209.2	SQLE
dev-miR-D12-5p	XM_013101643.1	KIF5C
dev-miR-D12-5p	XM_013101067.1	TIAL1
dev-miR-D12-5p	XM_005022408.2	CCDC177
dev-miR-D12-5p	XM_013092794.1	B3GNTL1
dev-miR-D12-5p	XM_005017322.2	ZNF511
dev-miR-D12-5p	XM_013093100.1	KCNA5
dev-miR-D12-5p	XM_013099684.1	JAKMIP3
dev-miR-D12-5p	XM_005011991.2	KCTD2
dev-miR-D12-5p	XM_013091711.1	COL4A1
dev-miR-D12-5p	XM_005027705.2	FEM1A
dev-miR-D12-5p	XM_013105608.1	FAM173B
dev-miR-D12-5p	XM_005011966.2	LOC101791390
dev-miR-D12-5p	XM_013099852.1	TBCK
dev-miR-D12-5p	XM_013108840.1	SLC44A2
dev-miR-D12-5p	XM_005019052.2	LOC101801203
dev-miR-D12-5p	XM_005025531.2	LOC101795860
dev-miR-D12-5p	XM_013099602.1	SRPR
dev-miR-D12-5p	XM_013096818.1	SCNN1A
dev-miR-D12-5p	XM_013099791.1	TRPM5
dev-miR-D12-5p	XM_013092341.1	LOC106014645
dev-miR-D12-5p	XM_005014219.2	ZRSR2
dev-miR-D12-5p	XM_005009086.2	HKDC1
dev-miR-D12-5p	XM_013101170.1	LOC101796243
dev-miR-D12-5p	XM_013107647.1	LOC101796197
dev-miR-D12-5p	XM_005013293.2	EXOSC2
dev-miR-D12-5p	XM_013097888.1	MEI4
dev-miR-D12-5p	XM_005027288.2	RNF11
dev-miR-D12-5p	XM_005013691.2	SLC16A1
dev-miR-D12-5p	XM_013108198.1	JMJD7
dev-miR-D12-5p	XM_005028818.2	DHODH
dev-miR-D12-5p	XM_005021241.2	JADE3
dev-miR-D12-5p	XM_005010277.2	ABCD2
dev-miR-D12-5p	XM_013101930.1	ARL5A
dev-miR-D12-5p	XM_013095714.1	HIVEP3
dev-miR-D12-5p	XM_013096562.1	SOBP
dev-miR-D12-5p	XM_013101934.1	REXO1
dev-miR-D12-5p	XM_005009324.2	SLC26A2
dev-miR-D12-5p	XM_005028098.2	TXK
dev-miR-D12-5p	XM_005029921.2	KCNA3
dev-miR-D12-5p	XM_013093646.1	LOC106015073
dev-miR-D12-5p	XM_005031314.2	NAAA
dev-miR-D12-5p	XM_005026842.2	LOC101791298
dev-miR-D12-5p	XM_013092246.1	TCF4
dev-miR-D12-5p	XM_013096954.1	PAPOLG
dev-miR-D12-5p	XM_013092293.1	LOC101795757
dev-miR-D12-5p	XM_005016460.2	FOXO3
dev-miR-D12-5p	XM_013104914.1	LOC106018927
dev-miR-D12-5p	XM_005029345.2	LOC101794709
dev-miR-D12-5p	XM_005020286.2	MGAT5
dev-miR-D12-5p	XM_005014165.2	MAP1LC3A
dev-miR-D12-5p	XM_005018836.2	MCM10
dev-miR-D12-5p	XM_013107610.1	LOC106019766
dev-miR-D12-5p	XM_005012905.2	KLHL29
dev-miR-D12-5p	XM_013092997.1	HMGCLL1
dev-miR-D12-5p	XM_005017338.2	TMEM42
dev-miR-D12-5p	XM_005029616.2	MB21D2
dev-miR-D12-5p	XM_013100179.1	SMURF1
dev-miR-D12-5p	XM_013109686.1	DRD2
dev-miR-D12-5p	XM_005026721.2	RSPH14
dev-miR-D12-5p	XM_005020570.2	FAIM
dev-miR-D12-5p	XM_013099653.1	CKAP4
dev-miR-D12-5p	XM_013093873.1	TNIP3
dev-miR-D12-5p	XM_013096050.1	LOC101798498
dev-miR-D12-5p	XM_005014141.2	KLF11
dev-miR-D12-5p	XM_013106193.1	LOC101804768
dev-miR-D12-5p	XM_013105129.1	ACACB
dev-miR-D12-5p	XM_013094706.1	LOC101793005
dev-miR-D12-5p	XM_013100234.1	LOC101800573
dev-miR-D12-5p	XM_005016410.2	RIMS4
dev-miR-D12-5p	XM_013108749.1	AMMECR1L
dev-miR-D12-5p	XM_013096446.1	NCOR2
dev-miR-D12-5p	XM_013107451.1	RNASEL
dev-miR-D12-5p	XM_005026718.2	SPPL3
dev-miR-D12-5p	XM_013108055.1	CDC25A
dev-miR-D12-5p	XM_013092500.1	LOC101803483
dev-miR-D12-5p	XM_005028393.2	LOC101795736
dev-miR-D12-5p	XM_005029239.2	NR1D2
dev-miR-D12-5p	XM_005019208.2	SLC44A5
dev-miR-D12-5p	XM_005022426.2	LOC101801861
dev-miR-D12-5p	XM_013095251.1	SUGCT
dev-miR-D12-5p	XM_005025564.2	CNR1
dev-miR-D12-5p	XM_013096966.1	CORO2A
dev-miR-D12-5p	XM_013108708.1	PPP1R12A
dev-miR-D12-5p	XM_005013902.2	STON2
dev-miR-D12-5p	XM_005021487.2	PTN
dev-miR-D12-5p	XM_005011651.2	TSPAN9
dev-miR-D12-5p	XM_005014180.2	SRL
dev-miR-D12-5p	XM_005016873.2	S100B
dev-miR-D12-5p	XM_013103292.1	BTG2
dev-miR-D12-5p	XM_013101931.1	DOT1L
dev-miR-D12-5p	XM_013101420.1	LOC106017719
dev-miR-D12-5p	XM_013097861.1	GRIK1
dev-miR-D12-5p	XM_013099486.1	MIER2
dev-miR-D12-5p	XM_013097584.1	HEG1
dev-miR-D12-5p	XM_013100255.1	TM9SF2
dev-miR-D12-5p	XM_005024742.2	LOC101789783
dev-miR-D12-5p	XM_013105361.1	CCDC181
dev-miR-D12-5p	XM_013092487.1	OTOP2
dev-miR-D12-5p	XM_013106105.1	RELL2
dev-miR-D12-5p	XM_013098999.1	PIGG
dev-miR-D12-5p	XM_013094631.1	BRIP1
dev-miR-D12-5p	XM_013099101.1	LOC101793399
dev-miR-D12-5p	XM_013107307.1	LOC101804407
dev-miR-D12-5p	XM_005016053.1	LOC101791099
dev-miR-D12-5p	XM_013094018.1	LOC101800296
dev-miR-D12-5p	XM_013093636.1	FAM73B
dev-miR-D12-5p	XM_005010032.2	CDPF1
dev-miR-D12-5p	XM_005022800.2	ABTB2
dev-miR-D12-5p	XM_013103474.1	RGS7
dev-miR-D12-5p	XM_013092197.1	PM20D1
dev-miR-D12-5p	XM_013107683.1	SEPT3
dev-miR-D12-5p	XM_005013306.2	LOC101792426
dev-miR-D12-5p	XM_013094866.1	GATB
dev-miR-D12-5p	XM_013095826.1	ANK3
dev-miR-D12-5p	XM_005013695.2	RSBN1
dev-miR-D12-5p	XM_013104582.1	SFXN5
dev-miR-D12-5p	XM_013103645.1	LOC101796511
dev-miR-D12-5p	XM_005014271.2	ELMO3
dev-miR-D12-5p	XM_013091866.1	LOC106014458
dev-miR-D12-5p	XM_005023941.2	CDKN1A
dev-miR-D12-5p	XM_013109081.1	MBTPS2
dev-miR-D12-5p	XM_013107336.1	IL12RB2
dev-miR-D12-5p	XM_005015972.2	C1QTNF6
dev-miR-D12-5p	XM_013107411.1	LOC101798232
dev-miR-D12-5p	XM_005013688.2	RHOC
dev-miR-D12-5p	XM_013103365.1	DEF6
dev-miR-D12-5p	XM_005023898.2	LOC101796317
dev-miR-D12-5p	XM_005016491.2	OSTM1
dev-miR-D12-5p	XM_013106854.1	GALNTL6
dev-miR-D12-5p	XM_013102497.1	TRIM65
dev-miR-D12-5p	XM_013100881.1	TMEM154
dev-miR-D12-5p	XM_013099492.1	GZMM
dev-miR-D12-5p	XM_005022590.2	SERPINH1
dev-miR-D12-5p	XM_013109251.1	CSRNP1
dev-miR-D12-5p	XM_005020162.2	LOC101791654
dev-miR-D12-5p	XM_005009888.2	SUPT6H
dev-miR-D12-5p	XM_013093147.1	KIT
dev-miR-D12-5p	XM_013101423.1	LOC101790674
dev-miR-D12-5p	XM_005019831.2	LEF1
dev-miR-D12-5p	XM_013093829.1	MFSD9
dev-miR-D12-5p	XM_005029351.2	STK11
dev-miR-D12-5p	XM_013101256.1	CCDC33
dev-miR-D12-5p	XM_005010613.2	MURC
dev-miR-D12-5p	XM_013098389.1	TET3
dev-miR-D12-5p	XM_013093615.1	NUP188
dev-miR-D12-5p	XM_005017516.2	TFCP2L1
dev-miR-D12-5p	XM_013102068.1	COL17A1
dev-miR-D12-5p	XM_005016522.2	MTHFSD
dev-miR-D12-5p	XM_005029415.2	LOC101793313
dev-miR-D12-5p	XM_013101479.1	MAP3K9
dev-miR-D12-5p	XM_005026192.2	GRIA1
dev-miR-D12-5p	XM_005029776.2	LIMS2
dev-miR-D12-5p	XM_005018347.2	EXOSC8
dev-miR-D12-5p	XM_013093528.1	IMPA2
dev-miR-D12-5p	XM_005025835.2	PLCL2
dev-miR-D12-5p	XM_013101750.1	FRMD7
dev-miR-D12-5p	XM_005024064.2	RSF1
dev-miR-D12-5p	XM_013107032.1	DPP9
dev-miR-D12-5p	XM_013106790.1	SEC22B
dev-miR-D12-5p	XM_005028689.2	CHST11
dev-miR-D12-5p	XM_013103141.1	ADAMTS9
dev-miR-D12-5p	XM_013096425.1	CCDC96
dev-miR-D12-5p	XM_013095658.1	BEND4
dev-miR-D12-5p	XM_005021067.2	SMTNL2
dev-miR-D12-5p	XM_005018180.1	LGALSL
dev-miR-D12-5p	XM_005014211.2	GRPR
dev-miR-D12-5p	XM_005015929.2	GPD2
dev-miR-D12-5p	XM_005020186.2	PKP2
dev-miR-D12-5p	XM_013091608.1	TM9SF4
dev-miR-D12-5p	XM_005012601.2	DYNLL2
dev-miR-D12-5p	XM_013092462.1	LOC101794916
dev-miR-D12-5p	XM_013100772.1	SSBP3
dev-miR-D12-5p	XM_005015091.2	TOR2A
dev-miR-D12-5p	XM_005022268.2	ZCCHC7
dev-miR-D12-5p	XM_013093302.1	MAML2
dev-miR-D12-5p	XM_005011090.2	ALDH1A3
dev-miR-D12-5p	XM_005024880.2	SCLY
dev-miR-D12-5p	XM_005014360.2	ARHGEF4
dev-miR-D12-5p	XM_013095486.1	LOC101800554
dev-miR-D12-5p	XM_013109007.1	DDHD2
dev-miR-D12-5p	XM_005018201.2	RETSAT
dev-miR-D12-5p	XM_013097306.1	A1CF
dev-miR-D12-5p	XM_013097263.1	LOC106016331
dev-miR-D12-5p	XM_005029769.2	WDR33
dev-miR-D13-5p	XM_013094537.1	SYTL5
dev-miR-D13-5p	XM_013099343.1	TTC7A
dev-miR-D13-5p	XM_013107436.1	LOC101797736
dev-miR-D13-5p	XM_013094082.1	METTL11B
dev-miR-D13-5p	XM_013103067.1	LOC101795287
dev-miR-D13-5p	XM_013091936.1	HDAC11
dev-miR-D13-5p	XM_005028663.2	HNRNPAB
dev-miR-D13-5p	XM_005028507.2	AXIN1
dev-miR-D13-5p	XM_013105032.1	LOC101804165
dev-miR-D13-5p	XM_013095502.1	DCX
dev-miR-D13-5p	XM_005018533.2	EEF2K
dev-miR-D13-5p	XM_005010048.2	LOC101792090
dev-miR-D13-5p	XM_005019143.2	SLC8A1
dev-miR-D13-5p	XM_013109590.1	LINGO3
dev-miR-D13-5p	XM_013109296.1	LOC101803396
dev-miR-D13-5p	XM_013108534.1	FOLH1B
dev-miR-D13-5p	XM_005027521.2	TOR4A
dev-miR-D13-5p	XM_013103270.1	RAX
dev-miR-D13-5p	XM_005030686.2	KIAA1024
dev-miR-D13-5p	XM_005029360.2	LOC101797677
dev-miR-D13-5p	XM_005025437.2	FAM63B
dev-miR-D13-5p	XM_005012631.2	SZRD1
dev-miR-D13-5p	XM_013103645.1	LOC101796511
dev-miR-D13-5p	XM_013106497.1	ABCG4
dev-miR-D13-5p	XM_013102809.1	PRPF4B
dev-miR-D13-5p	XM_005016537.2	KLHL36
dev-miR-D13-5p	XM_005028941.2	ADIPOQ
dev-miR-D13-5p	XM_005018279.2	MAF
dev-miR-D13-5p	XM_005010513.2	XG
dev-miR-D13-5p	XM_005021718.2	LOC101801020
dev-miR-D13-5p	XM_005013708.2	CSRP1
dev-miR-D13-5p	XM_005011609.2	ENC1
dev-miR-D13-5p	XM_013105603.1	MAP2K6
dev-miR-D13-5p	XM_005016606.2	GJB1
dev-miR-D13-5p	XM_013107818.1	LOC101803728
dev-miR-D13-5p	XM_005019124.2	DHX57
dev-miR-D13-5p	XM_005015090.2	CDK9
dev-miR-D13-5p	XM_013108387.1	LOC101799330
dev-miR-D13-5p	XM_005025455.2	CCM2
dev-miR-D13-5p	XM_013105707.1	KCNU1
dev-miR-D13-5p	XM_005031299.2	PEF1
dev-miR-D13-5p	XM_005018871.2	NPHP1
dev-miR-D13-5p	XM_013095486.1	LOC101800554
dev-miR-D13-5p	XM_005029824.2	HOMER3
dev-miR-D13-5p	XM_005023486.2	LOC101804838
dev-miR-D13-5p	XM_013105595.1	STX6
dev-miR-D13-5p	XM_005023012.2	CMAS
dev-miR-D13-5p	XM_005011995.2	GGA3
dev-miR-D13-5p	XM_013108502.1	TTLL11
dev-miR-D13-5p	XM_013101263.1	STOML1
dev-miR-D13-5p	XM_013093530.1	PSMG2
dev-miR-D13-5p	XM_013093583.1	MYOC
dev-miR-D13-5p	XM_013099273.1	TNR
dev-miR-D13-5p	XM_013099166.1	BAHD1
dev-miR-D13-5p	XM_013091868.1	CNTNAP2
dev-miR-D13-5p	XM_013109433.1	FAIM2
dev-miR-D13-5p	XM_013094259.1	LOC101791578
dev-miR-D13-5p	XM_013096274.1	LOC101790518
dev-miR-D13-5p	XM_013098759.1	DGKH
dev-miR-D13-5p	XM_005010296.2	DNAJB4
dev-miR-D13-5p	XM_005020461.2	SEPT6
dev-miR-D13-5p	XM_013105005.1	ARL15
dev-miR-D13-5p	XM_013099831.1	LOC101792223
dev-miR-D13-5p	XM_005011767.2	YOD1
dev-miR-D13-5p	XM_005024103.2	GDPD5
dev-miR-D13-5p	XM_005024075.2	LOC101796699
dev-miR-D13-5p	XM_005012753.2	EREG
dev-miR-D13-5p	XM_013106272.1	LOC101794631
dev-miR-D13-5p	XM_013103394.1	UHRF1BP1
dev-miR-D13-5p	XM_013108473.1	ANK1
dev-miR-D13-5p	XM_005019356.2	SLCO5A1
dev-miR-D13-5p	XM_005013960.2	CHRM4
dev-miR-D13-5p	XM_005018215.2	TRIB1
dev-miR-D13-5p	XM_005026673.2	PATZ1
dev-miR-D13-5p	XM_013097496.1	FAM46B
dev-miR-D13-5p	XM_013095613.1	ISX
dev-miR-D13-5p	XM_013098218.1	LOC101800944
dev-miR-D13-5p	XM_005016693.2	PTP4A3
dev-miR-D13-5p	XM_013094631.1	BRIP1
dev-miR-D13-5p	XM_013095343.1	LOC106015540
dev-miR-D13-5p	XM_013104874.1	LMX1A
dev-miR-D13-5p	XM_013097497.1	NUDC
dev-miR-D13-5p	XM_005029101.2	CHAF1A
dev-miR-D13-5p	XM_013105327.1	LOC101798031
dev-miR-D13-5p	XM_013097425.1	NID2
dev-miR-D13-5p	XM_005023502.1	PACSIN1
dev-miR-D13-5p	XM_013106809.1	LOC101803723
dev-miR-D13-5p	XM_005028395.2	LOC101796197
dev-miR-D13-5p	XM_005028865.2	MTERF4
dev-miR-D1-3p	XM_005022429.2	ABCC5
dev-miR-D1-3p	XM_005019166.2	LOC101803906
dev-miR-D1-3p	XM_013097593.1	SLC12A8
dev-miR-D1-3p	XM_013094230.1	ADCK1
dev-miR-D1-3p	XM_013094124.1	METTL11B
dev-miR-D1-3p	XM_013106182.1	EIF4ENIF1
dev-miR-D1-3p	XM_013105886.1	KIF1B
dev-miR-D1-3p	XM_005017424.2	ZNF512
dev-miR-D1-3p	XM_013096947.1	USP34
dev-miR-D1-3p	XM_013106291.1	RBMS1
dev-miR-D1-3p	XM_013101193.1	MASP2
dev-miR-D1-3p	XM_005010843.2	SMPX
dev-miR-D1-3p	XM_013093591.1	SYBU
dev-miR-D1-3p	XM_005026445.2	DTNB
dev-miR-D1-3p	XM_013100840.1	PSD2
dev-miR-D1-3p	XM_013101597.1	LIG4
dev-miR-D1-3p	XM_005022947.2	MAB21L3
dev-miR-D1-3p	XM_005030282.2	NRIP1
dev-miR-D1-3p	XM_013106380.1	SPPL2A
dev-miR-D1-3p	XM_013104011.1	SHROOM1
dev-miR-D1-3p	XM_005011814.2	LOC101795757
dev-miR-D1-3p	XM_013099723.1	MOB2
dev-miR-D1-3p	XM_013108279.1	TSC2
dev-miR-D1-3p	XM_013094208.1	GPATCH2L
dev-miR-D1-3p	XM_005020032.2	KDELR2
dev-miR-D1-3p	XM_005019307.2	RASAL2
dev-miR-D1-3p	XM_013100870.1	LOC101804094
dev-miR-D1-3p	XM_013101306.1	LOC106017669
dev-miR-D1-3p	XM_013095466.1	GEMIN8
dev-miR-D1-3p	XM_013099497.1	CELF5
dev-miR-D1-3p	XM_013107434.1	LOC101797736
dev-miR-D1-3p	XM_013105136.1	ANKRD13A
dev-miR-D1-3p	XM_013098091.1	GLT1D1
dev-miR-D1-3p	XM_013096460.1	SCARB1
dev-miR-D1-3p	XM_013093458.1	ANTXR1
dev-miR-D1-3p	XM_013108014.1	FARP2
dev-miR-D1-3p	XM_013106866.1	LOC101800195
dev-miR-D1-3p	XM_005022104.2	LOC101792521
dev-miR-D1-3p	XM_005031310.2	RUFY3
dev-miR-D1-3p	XM_013097578.1	MYLK
dev-miR-D1-3p	XM_005020727.2	PPP2R5C
dev-miR-D1-3p	XM_005014379.2	MYO19
dev-miR-D1-3p	XM_005025837.2	TBC1D5
dev-miR-D1-3p	XM_013105707.1	KCNU1
dev-miR-D1-3p	XM_013092299.1	SLC4A4
dev-miR-D1-3p	XM_013105032.1	LOC101804165
dev-miR-D1-3p	XM_013098953.1	GALNT3
dev-miR-D1-3p	XM_005010118.2	ADRA1D
dev-miR-D1-3p	XM_013100494.1	GPR50
dev-miR-D1-3p	XM_013105841.1	A4GALT
dev-miR-D1-3p	XM_005018046.2	GDF5
dev-miR-D1-3p	XM_013097567.1	SEMA5B
dev-miR-D1-3p	XM_013104126.1	PTGFR
dev-miR-D1-3p	XM_013108118.1	LOC101797023
dev-miR-D1-3p	XM_013095276.1	TNFRSF1A
dev-miR-D1-3p	XM_005024932.2	FBXW11
dev-miR-D1-3p	XM_013105521.1	ZNF217
dev-miR-D1-3p	XM_013096330.1	LOC106015902
dev-miR-D1-3p	XM_013106449.1	CPQ
dev-miR-D1-3p	XM_013106161.1	ANHX
dev-miR-D1-3p	XM_005011086.2	TTC34
dev-miR-D1-3p	XM_005021436.2	TC2N
dev-miR-D1-3p	XM_013096175.1	LOC101797052
dev-miR-D1-3p	XM_005012781.2	LOC101792948
dev-miR-D1-3p	XM_013108501.1	TTLL11
dev-miR-D1-3p	XM_013094524.1	ZDHHC1
dev-miR-D1-3p	XM_013103099.1	SORL1
dev-miR-D1-3p	XM_005013264.2	ADAMTS13
dev-miR-D1-3p	XM_005019267.2	SMIM20
dev-miR-D1-3p	XM_005027210.2	ANGPTL4
dev-miR-D1-3p	XM_013107793.1	TRAF5
dev-miR-D1-3p	XM_013098068.1	LOC101792179
dev-miR-D1-3p	XM_013106982.1	SLC5A9
dev-miR-D1-3p	XM_013100311.1	TMEM163
dev-miR-D1-3p	XM_005027519.2	TOR4A
dev-miR-D1-3p	XM_005020447.2	TXLNA
dev-miR-D1-3p	XM_013106497.1	ABCG4
dev-miR-D1-3p	XM_013091795.1	MAGI1
dev-miR-D1-3p	XM_013096050.1	LOC101798498
dev-miR-D1-3p	XM_013105918.1	PAX3
dev-miR-D1-3p	XM_005022499.2	GRXCR2
dev-miR-D1-3p	XM_005013956.2	AMBRA1
dev-miR-D1-3p	XM_013097244.1	LOC101804080
dev-miR-D1-3p	XM_005020109.2	AMZ1
dev-miR-D1-3p	XM_013099990.1	LOC106017227
dev-miR-D1-3p	XM_013101354.1	PPARA
dev-miR-D1-3p	XM_013093879.1	LOC101796932
dev-miR-D1-3p	XM_005029699.2	TACR3
dev-miR-D1-3p	XM_013104288.1	SNX19
dev-miR-D1-3p	XM_013109585.1	PLEKHJ1
dev-miR-D1-3p	XM_005016650.2	FYCO1
dev-miR-D1-3p	XM_005014454.2	VTI1A
dev-miR-D1-3p	XM_013104668.1	HMG20A
dev-miR-D1-3p	XM_005029033.2	LUZP1
dev-miR-D1-3p	XM_005018180.1	LGALSL
dev-miR-D1-3p	XM_013108480.1	ZMAT4
dev-miR-D1-3p	XM_005017233.2	DUOXA2
dev-miR-D1-3p	XM_013109463.1	TMEM238
dev-miR-D1-3p	XM_013091643.1	PLCH2
dev-miR-D1-3p	XM_013099416.1	TMEM128
dev-miR-D1-3p	XM_005014993.2	TMCO4
dev-miR-D1-3p	XM_013100797.1	MOV10L1
dev-miR-D1-3p	XM_013106541.1	MGARP
dev-miR-D1-3p	XM_005031530.2	LOC101791820
dev-miR-D1-3p	XM_005014795.2	FUT7
dev-miR-D1-3p	XM_013099860.1	ZBTB37
dev-miR-D1-3p	XM_005010677.2	POLR2J
dev-miR-D1-3p	XM_005014641.2	LOC101803956
dev-miR-D1-3p	XM_013106432.1	PTDSS1
dev-miR-D1-3p	XM_013107817.1	LOC101803728
dev-miR-D1-3p	XM_005018654.2	PALLD
dev-miR-D1-3p	XM_013099498.1	LOC101791847
dev-miR-D1-3p	XM_013109950.1	DNAJC6
dev-miR-D1-3p	XM_013108371.1	STK11
dev-miR-D1-3p	XM_013097812.1	LOC101792374
dev-miR-D1-3p	XM_013108346.1	SPAG6
dev-miR-D1-3p	XM_013103843.1	KIF13B
dev-miR-D1-3p	XM_005015349.2	LARGE
dev-miR-D1-3p	XM_013107837.1	GATAD2A
dev-miR-D1-3p	XM_005027531.2	WDR31
dev-miR-D1-3p	XM_005015499.2	LBR
dev-miR-D1-3p	XM_005017114.1	DET1
dev-miR-D1-3p	XM_013093873.1	TNIP3
dev-miR-D1-3p	XM_013099881.1	COL25A1
dev-miR-D1-3p	XM_005026370.2	SSH1
dev-miR-D1-3p	XM_005016690.2	TSNARE1
dev-miR-D1-3p	XM_013106825.1	FAM84A
dev-miR-D1-3p	XM_005019269.2	SEPSECS
dev-miR-D1-3p	XM_013092663.1	TCF20
dev-miR-D1-3p	XM_013095648.1	NSUN7
dev-miR-D1-3p	XM_005028410.2	GTF2H1
dev-miR-D1-3p	XM_005025952.2	LOC101792065
dev-miR-D1-3p	XM_005017269.2	LOC101792818
dev-miR-D1-3p	XM_013106981.1	SPATA6
dev-miR-D1-3p	XM_013097971.1	SDCCAG8
dev-miR-D1-3p	XM_013104769.1	FAM21C
dev-miR-D1-3p	XM_013101477.1	MAP3K9
dev-miR-D1-3p	XM_005021332.2	LRRC38
dev-miR-D1-3p	XM_013099204.1	LOC101792253
dev-miR-D1-3p	XM_005016307.2	CCDC62
dev-miR-D1-3p	XM_013092665.1	WBP2NL
dev-miR-D1-3p	XM_013097609.1	LOC101800493
dev-miR-D1-3p	XM_013099689.1	TOLLIP
dev-miR-D1-3p	XM_005023213.2	ARHGEF12
dev-miR-D1-3p	XM_013097192.1	LOC101803228
dev-miR-D1-3p	XM_005030665.2	CCDC42
dev-miR-D1-3p	XM_005013708.2	CSRP1
dev-miR-D1-3p	XM_005029222.2	NTHL1
dev-miR-D1-3p	XM_013106685.1	OXSR1
dev-miR-D1-3p	XM_013105391.1	PRR16
dev-miR-D1-3p	XM_013094604.1	DHRS11
dev-miR-D1-3p	XM_005030167.2	ARRB1
dev-miR-D1-3p	XM_013099254.1	PIGF
dev-miR-D1-3p	XM_013098298.1	ATMIN
dev-miR-D1-3p	XM_005018886.2	CCDC85A
dev-miR-D1-3p	XM_013094418.1	REPS2
dev-miR-D1-3p	XM_013097498.1	GPN2
dev-miR-D1-3p	XM_005010048.2	LOC101792090
dev-miR-D1-3p	XM_005010192.2	MAPRE2
dev-miR-D1-3p	XM_013104138.1	MVB12B
dev-miR-D1-3p	XM_005016924.2	PEX13
dev-miR-D1-3p	XM_005028601.2	LOC101803392
dev-miR-D1-3p	XM_013107828.1	EML5
dev-miR-D1-3p	XM_013107495.1	PLXDC1
dev-miR-D1-3p	XM_013107462.1	MLXIP
dev-miR-D1-3p	XM_013096428.1	LOC101803964
dev-miR-D1-3p	XM_013093652.1	FNBP1
dev-miR-D1-3p	XM_013103147.1	MLLT6
dev-miR-D1-3p	XM_005018352.2	SMAD9
dev-miR-D1-3p	XM_005024857.2	VRK3
dev-miR-D1-3p	XM_013100007.1	ADGRG1
dev-miR-D1-3p	XM_013105336.1	LOC101796952
dev-miR-D1-3p	XM_005029871.2	MYRIP
dev-miR-D1-3p	XM_013094183.1	ZC2HC1C
dev-miR-D1-3p	XM_013101170.1	LOC101796243
dev-miR-D1-3p	XM_005013695.2	RSBN1
dev-miR-D1-3p	XM_005014990.2	C1QC
dev-miR-D1-3p	XM_013096274.1	LOC101790518
dev-miR-D1-3p	XM_005027995.2	LOC101797262
dev-miR-D1-3p	XM_013103292.1	BTG2
dev-miR-D1-3p	XM_013107518.1	EPHA10
dev-miR-D1-3p	XM_005013258.2	GFI1B
dev-miR-D1-3p	XM_013094559.1	XXYLT1
dev-miR-D1-3p	XM_005011505.2	CHMP1B
dev-miR-D1-3p	XM_005022527.2	GNPDA1
dev-miR-D1-3p	XM_013094650.1	RBM20
dev-miR-D1-3p	XM_013106272.1	LOC101794631
dev-miR-D1-3p	XM_013097795.1	BTLA
dev-miR-D1-3p	XM_013097888.1	MEI4
dev-miR-D1-3p	XM_005028861.2	ANO7
dev-miR-D1-3p	XM_013108085.1	CD5
dev-miR-D1-3p	XM_013092794.1	B3GNTL1
dev-miR-D1-3p	XM_013094190.1	ACYP1
dev-miR-D1-3p	XM_005029410.2	CXCL12
dev-miR-D1-3p	XM_005029678.2	HMGXB3
dev-miR-D1-3p	XM_013098197.1	WDPCP
dev-miR-D1-3p	XM_005022507.2	TWIST2
dev-miR-D1-3p	XM_005008990.2	LOC101792086
dev-miR-D1-3p	XM_013106137.1	BCL9L
dev-miR-D1-3p	XM_005027304.1	ACAA1
dev-miR-D1-3p	XM_013100745.1	XPNPEP3
dev-miR-D1-3p	XM_013105667.1	HOXB6
dev-miR-D1-3p	XM_013096157.1	LOC101793645
dev-miR-D1-3p	XM_013103650.1	ZHX3
dev-miR-D1-3p	XM_005017530.1	DIRC2
dev-miR-D1-3p	XM_005009822.2	FOSL2
dev-miR-D1-3p	XM_005012354.2	FAM110C
dev-miR-D1-3p	XM_013104618.1	LOC101795923
dev-miR-D1-3p	XM_013097034.1	BEST3
dev-miR-D1-3p	XM_005011965.2	LOC101791390
dev-miR-D1-3p	XM_013107346.1	UBXN7
dev-miR-D1-3p	XM_005027721.2	ALG2
dev-miR-D1-3p	XM_005022202.2	MAPK8
dev-miR-D1-3p	XM_013107609.1	LOC106019766
dev-miR-D1-3p	XM_005016817.2	PIKFYVE
dev-miR-D1-3p	XM_005020225.2	RHOU
dev-miR-D1-3p	XM_005015091.2	TOR2A
dev-miR-D1-3p	XM_005026613.2	DDX6
dev-miR-D1-3p	XM_005014053.2	IL-17
dev-miR-D1-3p	XM_005015343.2	MB
dev-miR-D1-3p	XM_013093942.1	FRA10AC1
dev-miR-D1-3p	XM_005024313.2	SPRTN
dev-miR-D1-3p	XM_005016729.2	LECT1
dev-miR-D1-3p	XM_005017966.2	FAF2
dev-miR-D1-3p	XM_013104582.1	SFXN5
dev-miR-D1-3p	XM_013091866.1	LOC106014458
dev-miR-D1-3p	XM_005028330.2	LOC101798826
dev-miR-D1-3p	XM_005020149.1	TTYH3
dev-miR-D1-3p	XM_013103107.1	TRIM29
dev-miR-D1-3p	XM_013103507.1	LOC101790162
dev-miR-D1-3p	XM_005019976.2	KCTD15
dev-miR-D1-3p	XM_013102963.1	LOC101804755
dev-miR-D1-3p	XM_005023247.2	CCDC13
dev-miR-D1-3p	XM_013106433.1	PABPC1
dev-miR-D1-3p	XM_013106874.1	CLEC16A
dev-miR-D1-3p	XM_005024880.2	SCLY
dev-miR-D1-3p	XM_013096861.1	UBE2E3
dev-miR-D1-3p	XM_013093094.1	NOBOX
dev-miR-D1-3p	XM_013103676.1	INHBE
dev-miR-D1-3p	XM_013096855.1	ABI2
dev-miR-D1-3p	XM_005017209.1	LOC101794933
dev-miR-D1-3p	XM_013093073.1	TADA2A
dev-miR-D1-3p	XM_005016873.2	S100B
dev-miR-D1-3p	XM_013099047.1	RALY
dev-miR-D1-3p	XM_005026203.2	PROSC
dev-miR-D1-3p	XM_005029206.2	NRTN
dev-miR-D1-3p	XM_013109346.1	TPM3
dev-miR-D1-3p	XM_005027524.2	TPRN
dev-miR-D1-3p	XM_013101497.1	ZFYVE1
dev-miR-D1-3p	XM_005026251.2	LDB3
dev-miR-D1-3p	XM_005012163.2	LOC101796281
dev-miR-D1-3p	XM_005020075.2	ADAP1
dev-miR-D1-3p	XM_005020383.2	ZDHHC23
dev-miR-D1-3p	XM_013108336.1	KCNH6
dev-miR-D1-3p	XM_005028891.2	NOA1
dev-miR-D1-3p	XM_013101423.1	LOC101790674
dev-miR-D1-3p	XM_013092748.1	ANKFN1
dev-miR-D1-3p	XM_005009765.2	GPR176
dev-miR-D1-3p	XM_013101507.1	ELMSAN1
dev-miR-D1-3p	XM_013095038.1	ABCA2
dev-miR-D1-3p	XM_005009085.2	HK1
dev-miR-D1-3p	XM_013098522.1	PRKCB
dev-miR-D1-3p	XM_005030422.2	CLIC5
dev-miR-D1-3p	XM_005021876.2	HSPD1
dev-miR-D1-3p	XM_013107553.1	SYNGR1
dev-miR-D1-3p	XM_005021886.2	PLCL1
dev-miR-D1-3p	XM_005018279.2	MAF
dev-miR-D1-3p	XM_013095047.1	LOC101803552
dev-miR-D1-3p	XM_013091810.1	AMFR
dev-miR-D1-3p	XM_013095290.1	VWA5B1
dev-miR-D1-3p	XM_013099588.1	PLD1
dev-miR-D1-3p	XM_013108473.1	ANK1
dev-miR-D1-3p	XM_013100488.1	TBC1D8B
dev-miR-D1-3p	XM_013092997.1	HMGCLL1
dev-miR-D1-3p	XM_013093807.1	CREG2
dev-miR-D1-3p	XM_013101772.1	SIDT1
dev-miR-D1-3p	XM_013096930.1	LOC101796161
dev-miR-D1-3p	XM_013096284.1	BUD13
dev-miR-D1-3p	XM_013095912.1	MCTP1
dev-miR-D1-3p	XM_005012269.2	COPRS
dev-miR-D1-3p	XM_005009988.1	WDR55
dev-miR-D1-3p	XM_005015853.2	FKBP6
dev-miR-D1-3p	XM_005023209.2	TBCEL
dev-miR-D1-3p	XM_005020003.2	GINS3
dev-miR-D1-3p	XM_005020216.2	PGBD5
dev-miR-D1-3p	XM_013108555.1	LPP
dev-miR-D1-3p	XM_005013675.2	LOC101792365
dev-miR-D1-3p	XM_013102016.1	HOXA7
dev-miR-D1-3p	XM_005019864.1	TRIL
dev-miR-D1-3p	XM_005018446.2	SNX29
dev-miR-D1-3p	XM_013104246.1	LOC101794959
dev-miR-D1-3p	XM_013097234.1	LOC101804173
dev-miR-D1-3p	XM_013102272.1	RAD51B
dev-miR-D1-3p	XM_013101336.1	FCF1
dev-miR-D1-3p	XM_013104335.1	SCUBE2
dev-miR-D1-3p	XM_005018905.2	CCNG1
dev-miR-D14-3p	XM_013098011.1	TRIM71
dev-miR-D14-3p	XM_005028421.2	PTPN5
dev-miR-D14-3p	XM_013108223.1	PLA2G4B
dev-miR-D14-3p	XM_013093776.1	TSGA10
dev-miR-D14-3p	XM_005010720.2	ZNF622
dev-miR-D14-3p	XM_013107903.1	NR1H3
dev-miR-D14-3p	XM_005009337.2	GRPEL2
dev-miR-D14-3p	XM_005024059.2	KCTD14
dev-miR-D14-3p	XM_013100442.1	RRAGC
dev-miR-D14-3p	XM_005009291.2	SH3BGR
dev-miR-D14-3p	XM_013109493.1	MYO5C
dev-miR-D14-3p	XM_005020046.2	LOC101803770
dev-miR-D15-3p	XM_013094405.1	METTL11B
dev-miR-D15-3p	XM_013100635.1	LOC106017444
dev-miR-D15-3p	XM_005010904.2	TRIM8
dev-miR-D15-3p	XM_005028719.2	BCL2
dev-miR-D15-3p	XM_013101912.1	CDC42BPA
dev-miR-D15-3p	XM_013099090.1	HSF2BP
dev-miR-D15-3p	XM_005011813.2	LOC101795757
dev-miR-D15-3p	XM_005018039.2	LOC101802936
dev-miR-D15-3p	XM_005014406.2	TUBD1
dev-miR-D15-3p	XM_013100311.1	TMEM163
dev-miR-D15-3p	XM_005028652.2	TMSB4X
dev-miR-D15-3p	XM_005019608.2	TNIK
dev-miR-D15-3p	XM_005018352.2	SMAD9
dev-miR-D15-3p	XM_013108569.1	IL1RAP
dev-miR-D15-3p	XM_005022715.2	LOC101791230
dev-miR-D15-3p	XM_013093869.1	HNRNPD
dev-miR-D15-3p	XM_005011989.2	USH1G
dev-miR-D15-3p	XM_013109590.1	LINGO3
dev-miR-D15-3p	XM_013103631.1	RAD54L2
dev-miR-D15-3p	XM_013102069.1	GAB3
dev-miR-D15-3p	XM_013106802.1	PACS2
dev-miR-D15-3p	XM_005019888.2	TJP3
dev-miR-D15-3p	XM_013099816.1	LOC101804560
dev-miR-D15-3p	XM_013108503.1	TTLL11
dev-miR-D15-3p	XM_013100189.1	CDH13
dev-miR-D15-3p	XM_013097399.1	MCM9
dev-miR-D15-3p	XM_013095881.1	TMPRSS9
dev-miR-D15-3p	XM_013094940.1	FAM160A1
dev-miR-D15-3p	XM_013106833.1	PLAGL1
dev-miR-D15-3p	XM_013108085.1	CD5
dev-miR-D15-3p	XM_005012631.2	SZRD1
dev-miR-D15-3p	XM_005016481.2	DDO
dev-miR-D15-3p	XM_013107379.1	PIK3R2
dev-miR-D15-3p	XM_005028166.2	LOC101797084
dev-miR-D15-3p	XM_005027080.2	MTURN
dev-miR-D15-3p	XM_013097410.1	FAM189A2
dev-miR-D15-3p	XM_013099351.1	PPP2R3A
dev-miR-D15-3p	XM_005017560.2	LOC101798440
dev-miR-D15-3p	XM_013104013.1	SHROOM1
dev-miR-D15-3p	XM_013093033.1	WSCD2
dev-miR-D15-3p	XM_005016693.2	PTP4A3
dev-miR-D15-3p	XM_013097206.1	LOC101798920
dev-miR-D15-3p	XM_013105005.1	ARL15
dev-miR-D15-3p	XM_013107439.1	LOC101797736
dev-miR-D15-3p	XM_013093882.1	LOC101796932
dev-miR-D15-3p	XM_005016873.2	S100B
dev-miR-D15-3p	XM_005029088.2	ARRDC2
dev-miR-D15-3p	XM_013105674.1	PHOSPHO1
dev-miR-D15-3p	XM_013107518.1	EPHA10
dev-miR-D15-3p	XM_013097188.1	CAPSL
dev-miR-D15-3p	XM_005019523.2	S1PR4
dev-miR-D15-3p	XM_005010932.2	GNG11
dev-miR-D15-3p	XM_013108500.1	DAB2IP
dev-miR-D15-3p	XM_013095292.1	CDA
dev-miR-D15-3p	XM_013097773.1	GATSL2
dev-miR-D15-3p	XM_013105707.1	KCNU1
dev-miR-D15-3p	XM_013096232.1	TMPRSS13
dev-miR-D15-3p	XM_013108376.1	ALDH3B1
dev-miR-D15-3p	XM_013095089.1	SLC25A15
dev-miR-D15-3p	XM_005022241.2	LOC101801148
dev-miR-D15-3p	XM_005020144.2	LOC101804267
dev-miR-D15-3p	XM_005029351.2	STK11
dev-miR-D15-3p	XM_013108006.1	SNED1
dev-miR-D15-3p	XM_013105758.1	SNCG
dev-miR-D15-3p	XM_005013709.2	PKP1
dev-miR-D15-3p	XM_013094237.1	TMEM220
dev-miR-D15-3p	XM_013103744.1	DNAJC27
dev-miR-D15-3p	XM_013100988.1	UBTD2
dev-miR-D15-3p	XM_013101424.1	LOC101791417
dev-miR-D15-3p	XM_005019717.2	NKX6-2
dev-miR-D15-3p	XM_005024097.2	ACER3
dev-miR-D15-3p	XM_013098784.1	LOC106016885
dev-miR-D15-3p	XM_005012846.2	ENDOD1
dev-miR-D15-3p	XM_005013233.2	AIF1L
dev-miR-D15-3p	XM_013099561.1	LRRC34
dev-miR-D15-3p	XM_013092462.1	LOC101794916
dev-miR-D15-3p	XM_005018279.2	MAF
dev-miR-D15-3p	XM_005016021.2	FOXRED2
dev-miR-D15-3p	XM_005027402.2	LOC101800896
dev-miR-D15-3p	XM_013099964.1	LOC106017218
dev-miR-D15-3p	XM_005018886.2	CCDC85A
dev-miR-D15-3p	XM_005016347.2	LOC101795770
dev-miR-D15-3p	XM_013099556.1	TMEM212
dev-miR-D15-3p	XM_013108282.1	DAAM1
dev-miR-D15-3p	XM_005030068.2	AAGAB
dev-miR-D15-3p	XM_005023502.1	PACSIN1
dev-miR-D15-3p	XM_005028080.2	ING5
dev-miR-D15-3p	XM_005009596.2	RSPO3
dev-miR-D15-3p	XM_005021199.2	PQLC1
dev-miR-D15-3p	XM_013093937.1	RPP30
dev-miR-D15-3p	XM_005024473.2	RABGAP1
dev-miR-D15-3p	XM_005019943.2	ZNF319
dev-miR-D15-3p	XM_005023672.2	MBNL1
dev-miR-D15-3p	XM_013102717.1	SERPINB10
dev-miR-D15-3p	XM_005028275.2	MTF1
dev-miR-D15-3p	XM_005022507.2	TWIST2
dev-miR-D15-3p	XM_013108198.1	JMJD7
dev-miR-D15-3p	XM_013104859.1	GRIK3
dev-miR-D15-3p	XM_005018259.2	WWOX
dev-miR-D15-3p	XM_005025360.2	SMARCD2
dev-miR-D15-3p	XM_005015619.2	LONP1
dev-miR-D15-3p	XM_013106160.1	ANHX
dev-miR-D15-3p	XM_005014029.2	RP9
dev-miR-D15-3p	XM_005010048.2	LOC101792090
dev-miR-D15-3p	XM_005017886.2	CROT
dev-miR-D15-3p	XM_005025663.2	GOT2
dev-miR-D15-3p	XM_013099048.1	ERC2
dev-miR-D15-3p	XM_013097954.1	LOC101801708
dev-miR-D15-3p	XM_013093530.1	PSMG2
dev-miR-D15-3p	XM_013104070.1	LOC101796826
dev-miR-D15-3p	XM_005016850.2	KLF7
dev-miR-D15-3p	XM_005010094.2	KCNJ3
dev-miR-D15-3p	XM_005026370.2	SSH1
dev-miR-D15-3p	XM_005023583.2	LOC101805337
dev-miR-D15-3p	XM_013093615.1	NUP188
dev-miR-D15-3p	XM_013096517.1	JPH2
dev-miR-D15-3p	XM_013098813.1	CLHC1
dev-miR-D15-3p	XM_005031903.2	ICMT
dev-miR-D15-3p	XM_005026091.2	GNA13
dev-miR-D15-3p	XM_005022513.2	ASB1
dev-miR-D15-3p	XM_005013708.2	CSRP1
dev-miR-D1-5p	XM_013105739.1	LDB3
dev-miR-D1-5p	XM_013093779.1	TSGA10
dev-miR-D1-5p	XM_013108117.1	LOC101797023
dev-miR-D1-5p	XM_013100545.1	FBXO32
dev-miR-D1-5p	XM_013099273.1	TNR
dev-miR-D1-5p	XM_013108503.1	TTLL11
dev-miR-D1-5p	XM_013094208.1	GPATCH2L
dev-miR-D1-5p	XM_005017896.2	CLDN12
dev-miR-D1-5p	XM_013108259.1	MLLT1
dev-miR-D1-5p	XM_013097557.1	LOC101792439
dev-miR-D1-5p	XM_013100745.1	XPNPEP3
dev-miR-D1-5p	XM_013109736.1	LOC101797393
dev-miR-D1-5p	XM_005015370.2	SUSD1
dev-miR-D1-5p	XM_005024889.2	MOCOS
dev-miR-D1-5p	XM_005023795.2	MOSPD1
dev-miR-D1-5p	XM_013105708.1	KCNU1
dev-miR-D1-5p	XM_013099944.1	PIP5K1C
dev-miR-D1-5p	XM_013099234.1	CELF1
dev-miR-D1-5p	XM_013102148.1	STRN
dev-miR-D1-5p	XM_013101784.1	ZDHHC2
dev-miR-D1-5p	XM_013108708.1	PPP1R12A
dev-miR-D1-5p	XM_013094205.1	FLVCR2
dev-miR-D1-5p	XM_013097356.1	PCDH15
dev-miR-D1-5p	XM_005016514.2	LOC101793706
dev-miR-D1-5p	XM_013105505.1	PLXNB1
dev-miR-D1-5p	XM_005024034.2	FZD3
dev-miR-D1-5p	XM_013105422.1	GUCY1A2
dev-miR-D1-5p	XM_013098813.1	CLHC1
dev-miR-D1-5p	XM_013096132.1	MPO
dev-miR-D1-5p	XM_005021632.2	SIPA1L1
dev-miR-D1-5p	XM_005010469.2	RAB22A
dev-miR-D1-5p	XM_013091962.1	LOC101797821
dev-miR-D1-5p	XM_013105221.1	CNOT1
dev-miR-D1-5p	XM_013107895.1	MADD
dev-miR-D1-5p	XM_005023555.2	GUCD1
dev-miR-D1-5p	XM_005027702.2	UHRF1
dev-miR-D1-5p	XM_005030686.2	KIAA1024
dev-miR-D1-5p	XM_013103051.1	OBFC1
dev-miR-D1-5p	XM_005016801.2	LOC101797709
dev-miR-D1-5p	XM_013100139.1	SNX8
dev-miR-D1-5p	XM_005019316.2	LOC101796432
dev-miR-D1-5p	XM_013103791.1	USP35
dev-miR-D1-5p	XM_013091931.1	RAB43
dev-miR-D1-5p	XM_005012413.2	SLC2A3
dev-miR-D1-5p	XM_013094099.1	HTR4
dev-miR-D1-5p	XM_013097042.1	SALL1
dev-miR-D1-5p	XM_013099169.1	LOC101803906
dev-miR-D1-5p	XM_013092351.1	PRKX
dev-miR-D1-5p	XM_013101469.1	LOC101799748
dev-miR-D1-5p	XM_013094472.1	LOC101793079
dev-miR-D1-5p	XM_013099288.1	LOC101797716
dev-miR-D1-5p	XM_013097470.1	FLT3
dev-miR-D1-5p	XM_013093838.1	KNDC1
dev-miR-D1-5p	XM_005012046.2	MAFB
dev-miR-D1-5p	XM_013105548.1	TSHZ2
dev-miR-D1-5p	XM_005011676.2	TRPC4AP
dev-miR-D1-5p	XM_005028251.2	LOC101798404
dev-miR-D1-5p	XM_013104889.1	CSMD2
dev-miR-D1-5p	XM_013103687.1	PI16
dev-miR-D1-5p	XM_005025238.2	TRAPPC3L
dev-miR-D1-5p	XM_005012060.2	NR2C2
dev-miR-D1-5p	XM_013107439.1	LOC101797736
dev-miR-D1-5p	XM_013094989.1	ZNF618
dev-miR-D1-5p	XM_005020249.2	ZNF507
dev-miR-D1-5p	XM_013108747.1	GIGYF2
dev-miR-D1-5p	XM_005028186.2	P2RX7
dev-miR-D1-5p	XM_005028663.2	HNRNPAB
dev-miR-D1-5p	XM_005011756.2	DYRK3
dev-miR-D1-5p	XM_013097715.1	MICAL2
dev-miR-D1-5p	XM_005010488.2	TRPC6
dev-miR-D1-5p	XM_013108271.1	ANP32B
dev-miR-D1-5p	XM_013105389.1	PRR16
dev-miR-D1-5p	XM_013102016.1	HOXA7
dev-miR-D1-5p	XM_013098924.1	ABCB11
dev-miR-D1-5p	XM_013097257.1	KIF25
dev-miR-D1-5p	XM_005022206.2	GDF2
dev-miR-D1-5p	XM_005014405.2	TUBD1
dev-miR-D1-5p	XM_013104464.1	GABRG3
dev-miR-D1-5p	XM_005009280.2	ERG
dev-miR-D1-5p	XM_013103371.1	ANKS1A
dev-miR-D1-5p	XM_013102659.1	LOC101789732
dev-miR-D1-5p	XM_013096829.1	PTPN6
dev-miR-D1-5p	XM_005017451.2	FLT1
dev-miR-D1-5p	XM_005013174.2	HACD1
dev-miR-D1-5p	XM_005010048.2	LOC101792090
dev-miR-D1-5p	XM_005027381.2	EFCAB14
dev-miR-D1-5p	XM_013098250.1	ASXL3
dev-miR-D1-5p	XM_013093423.1	SSNA1
dev-miR-D1-5p	XM_013108989.1	LOC106020209
dev-miR-D1-5p	XM_005015877.2	NSUN5
dev-miR-D1-5p	XM_013103082.1	BTRC
dev-miR-D1-5p	XM_013104702.1	SLC20A2
dev-miR-D1-5p	XM_013093807.1	CREG2
dev-miR-D1-5p	XM_013105841.1	A4GALT
dev-miR-D1-5p	XM_005024745.2	COL6A1
dev-miR-D1-5p	XM_005025412.2	LOC101804845
dev-miR-D1-5p	XM_005024879.2	LOC101804575
dev-miR-D1-5p	XM_013095150.1	LOC101800810
dev-miR-D1-5p	XM_005020968.2	SRGAP1
dev-miR-D1-5p	XM_005016614.2	LOC101795517
dev-miR-D1-5p	XM_013095051.1	LOC101791581
dev-miR-D1-5p	XM_013091740.1	CERS3
dev-miR-D1-5p	XM_013092760.1	LOC101796539
dev-miR-D1-5p	XM_013100311.1	TMEM163
dev-miR-D1-5p	XM_013097136.1	RERG
dev-miR-D1-5p	XM_013109762.1	MOB3B
dev-miR-D1-5p	XM_013106458.1	FBXO43
dev-miR-D1-5p	XM_013094682.1	VWA2
dev-miR-D1-5p	XM_013096892.1	SOGA3
dev-miR-D1-5p	XM_005027867.2	ARHGAP12
dev-miR-D1-5p	XM_013093117.1	LOC101804866
dev-miR-D1-5p	XM_005009374.2	TGIF1
dev-miR-D1-5p	XM_005026860.2	NPBWR2
dev-miR-D1-5p	XM_005008891.2	PPIL4
dev-miR-D1-5p	XM_013103794.1	KCTD21
dev-miR-D1-5p	XM_013107482.1	ORAI1
dev-miR-D1-5p	XM_013104213.1	GAS2L3
dev-miR-D1-5p	XM_013108372.1	UNC93B1
dev-miR-D1-5p	XM_013096038.1	RASGEF1A
dev-miR-D1-5p	XM_013092516.1	SMIM5
dev-miR-D1-5p	XM_005009012.2	LOC101795745
dev-miR-D1-5p	XM_005014952.2	YAE1D1
dev-miR-D1-5p	XM_013093561.1	TDRD3
dev-miR-D1-5p	XM_013108765.1	KLHL26
dev-miR-D1-5p	XM_013096284.1	BUD13
dev-miR-D1-5p	XM_013092217.1	SYT6
dev-miR-D1-5p	XM_005020293.2	CCNT2
dev-miR-D1-5p	XM_013100365.1	MICAL3
dev-miR-D1-5p	XM_013096954.1	PAPOLG
dev-miR-D1-5p	XM_013095594.1	GLTSCR1L
dev-miR-D1-5p	XM_005014151.2	L3MBTL1
dev-miR-D1-5p	XM_013094943.1	FAM160A1
dev-miR-D1-5p	XM_013098235.1	NOX3
dev-miR-D1-5p	XM_005010594.2	SLC25A32
dev-miR-D1-5p	XM_013104206.1	PDE6H
dev-miR-D1-5p	XM_013103405.1	GLP1R
dev-miR-D1-5p	XM_013103142.1	CADPS
dev-miR-D1-5p	XM_005023882.2	POPDC3
dev-miR-D1-5p	XM_013099491.1	GNA11
dev-miR-D1-5p	XM_013097754.1	REPS1
dev-miR-D1-5p	XM_005026370.2	SSH1
dev-miR-D1-5p	XM_013092751.1	ANKFN1
dev-miR-D1-5p	XM_013108201.1	LTK
dev-miR-D1-5p	XM_013091630.1	MEGF6
dev-miR-D1-5p	XM_013097937.1	CDK14
dev-miR-D1-5p	XM_013096998.1	BST1
dev-miR-D1-5p	XM_005009231.2	KCNQ2
dev-miR-D1-5p	XM_013099213.1	LOC101793529
dev-miR-D1-5p	XM_005009068.2	WDR59
dev-miR-D1-5p	XM_005018440.2	CBLB
dev-miR-D1-5p	XM_013101643.1	KIF5C
dev-miR-D1-5p	XM_005012179.2	EMP1
dev-miR-D1-5p	XM_013099089.1	RRP1B
dev-miR-D1-5p	XM_005014170.2	ID2
dev-miR-D1-5p	XM_013093302.1	MAML2
dev-miR-D1-5p	XM_005025196.2	WNT8B
dev-miR-D1-5p	XM_013109892.1	KCNG4
dev-miR-D1-5p	XM_005011631.2	ZNF366
dev-miR-D1-5p	XM_013101722.1	KANSL1L
dev-miR-D1-5p	XM_005024123.2	HMBOX1
dev-miR-D1-5p	XM_013103017.1	SPECC1
dev-miR-D1-5p	XM_005026906.2	FHIT
dev-miR-D1-5p	XM_013093300.1	MTMR2
dev-miR-D1-5p	XM_005021487.2	PTN
dev-miR-D1-5p	XM_013095571.1	THADA
dev-miR-D1-5p	XM_005012278.1	LOC101799907
dev-miR-D1-5p	XM_013108804.1	LOC101798040
dev-miR-D1-5p	XM_013099684.1	JAKMIP3
dev-miR-D1-5p	XM_013096556.1	CLCN1
dev-miR-D1-5p	XM_005029574.2	FOLH1B
dev-miR-D1-5p	XM_005015673.2	HELLS
dev-miR-D1-5p	XM_013103099.1	SORL1
dev-miR-D1-5p	XM_013108132.1	LUZP1
dev-miR-D1-5p	XM_005026079.2	KCNJ16
dev-miR-D1-5p	XM_005025272.2	CTPS1
dev-miR-D1-5p	XM_013103974.1	FLT4
dev-miR-D1-5p	XM_005009572.2	ENPP1
dev-miR-D1-5p	XM_005022507.2	TWIST2
dev-miR-D1-5p	XM_005025130.2	CNOT6L
dev-miR-D1-5p	XM_005026747.2	SLC35E3
dev-miR-D1-5p	XM_013097133.1	PTPRO
dev-miR-D1-5p	XM_005021560.2	CERS5
dev-miR-D1-5p	XM_005029784.2	DGKD
dev-miR-D1-5p	XM_013104734.1	LOC101804844
dev-miR-D1-5p	XM_013105791.1	LOC101802962
dev-miR-D1-5p	XM_013097302.1	JADE1
dev-miR-D1-5p	XM_005031702.2	ENDOG
dev-miR-D1-5p	XM_005020737.2	SLC25A47
dev-miR-D1-5p	XM_013091671.1	TTC34
dev-miR-D1-5p	XM_005016634.2	FOXO4
dev-miR-D1-5p	XM_013102378.1	CDC23
dev-miR-D1-5p	XM_005021885.2	BOLL
dev-miR-D1-5p	XM_013106394.1	PAX7
dev-miR-D1-5p	XM_005031186.2	SLC6A14
dev-miR-D1-5p	XM_005023308.2	PTH1R
dev-miR-D1-5p	XM_013093178.1	TMEM240
dev-miR-D1-5p	XM_013098080.1	TMEM132B
dev-miR-D1-5p	XM_013095639.1	GRIN3A
dev-miR-D1-5p	XM_013099048.1	ERC2
dev-miR-D1-5p	XM_005017930.1	OGFOD3
dev-miR-D1-5p	XM_005015446.2	MATN1
dev-miR-D1-5p	XM_005010919.2	ANKIB1
dev-miR-D1-5p	XM_013095678.1	LOC101805190
dev-miR-D1-5p	XM_013091628.1	AJAP1
dev-miR-D1-5p	XM_005018305.2	LOC101805457
dev-miR-D1-5p	XM_005023417.2	USP49
dev-miR-D1-5p	XM_013104933.1	FAM81A
dev-miR-D1-5p	XM_013102725.1	MYLK4
dev-miR-D1-5p	XM_013101179.1	SLC28A3
dev-miR-D1-5p	XM_013104121.1	STRBP
dev-miR-D1-5p	XM_005017200.2	CSNK1G1
dev-miR-D1-5p	XM_013109223.1	USP28
dev-miR-D1-5p	XM_005028565.2	TRAF5
dev-miR-D1-5p	XM_013094302.1	SPON1
dev-miR-D1-5p	XM_005026062.2	FAM171B
dev-miR-D1-5p	XM_013092608.1	LHCGR
dev-miR-D1-5p	XM_013093015.1	PXDN
dev-miR-D1-5p	XM_013096220.1	MPZL3
dev-miR-D1-5p	XM_005022804.2	NADSYN1
dev-miR-D1-5p	XM_005018054.2	AAR2
dev-miR-D1-5p	XM_005025657.2	LOC101802262
dev-miR-D1-5p	XM_013093646.1	LOC106015073
dev-miR-D1-5p	XM_013095111.1	ATP7B
dev-miR-D1-5p	XM_005012246.2	TMEM100
dev-miR-D1-5p	XM_005027379.2	MOB3C
dev-miR-D1-5p	XM_013092663.1	TCF20
dev-miR-D1-5p	XM_005019819.2	GIMD1
dev-miR-D1-5p	XM_013106991.1	POLD3
dev-miR-D1-5p	XM_013108810.1	AGRN
dev-miR-D1-5p	XM_013094368.1	EFHC1
dev-miR-D1-5p	XM_013099570.1	GPR160
dev-miR-D1-5p	XM_013107334.1	TCTEX1D1
dev-miR-D1-5p	XM_013092193.1	CTNNA3
dev-miR-D1-5p	XM_013101414.1	STXBP5
dev-miR-D1-5p	XM_005013769.2	ATG7
dev-miR-D1-5p	XM_005030313.2	LOC101801748
dev-miR-D1-5p	XM_005022439.2	EIF2B5
dev-miR-D1-5p	XM_013105345.1	GFPT2
dev-miR-D1-5p	XM_013102843.1	POPDC2
dev-miR-D1-5p	XM_013101402.1	BRAF
dev-miR-D1-5p	XM_005010753.2	PDK3
dev-miR-D1-5p	XM_005026797.2	TPBG
dev-miR-D1-5p	XM_013095471.1	ASB11
dev-miR-D1-5p	XM_005018279.2	MAF
dev-miR-D1-5p	XM_005020873.2	EPG5
dev-miR-D1-5p	XM_005020193.2	LOC101796811
dev-miR-D1-5p	XM_013094880.1	GAB1
dev-miR-D1-5p	XM_013107626.1	HPS5
dev-miR-D1-5p	XM_005011352.2	CREM
dev-miR-D1-5p	XM_005022783.2	LOC101802681
dev-miR-D1-5p	XM_005011009.2	DUSP15
dev-miR-D1-5p	XM_013098668.1	MPP5
dev-miR-D1-5p	XM_005012708.2	CA8
dev-miR-D1-5p	XM_005024910.2	KIAA0141
dev-miR-D1-5p	XM_005023128.2	ADORA2B
dev-miR-D1-5p	XM_005030602.2	PIP4K2A
dev-miR-D1-5p	XM_005015714.2	DUSP13
dev-miR-D1-5p	XM_013097586.1	ZNF148
dev-miR-D1-5p	XM_005026207.2	MAP3K14
dev-miR-D1-5p	XM_005019164.2	LOC101803697
dev-miR-D1-5p	XM_005016857.2	PLEKHM3
dev-miR-D1-5p	XM_013104983.1	CCDC155
dev-miR-D1-5p	XM_005013928.2	MAP2K4
dev-miR-D1-5p	XM_013096856.1	PARD3B
dev-miR-D1-5p	XM_013108416.1	XKR6
dev-miR-D1-5p	XM_013094631.1	BRIP1
dev-miR-D1-5p	XM_013097306.1	A1CF
dev-miR-D1-5p	XM_005009948.2	SLC38A1
dev-miR-D1-5p	XM_005030857.2	LOC101797746
dev-miR-D1-5p	XM_005028142.2	NIPAL3
dev-miR-D1-5p	XM_005015113.2	TMEM106B
dev-miR-D1-5p	XM_005016682.2	GOPC
dev-miR-D1-5p	XM_013104717.1	SCAF8
dev-miR-D1-5p	XM_013092398.1	LOC106014672
dev-miR-D1-5p	XM_005016224.1	HTT
dev-miR-D1-5p	XM_013101477.1	MAP3K9
dev-miR-D1-5p	XM_013095127.1	PCCA
dev-miR-D1-5p	XM_005021891.2	FRG1
dev-miR-D1-5p	XM_013109056.1	RIC8A
dev-miR-D1-5p	XM_005021694.2	LOC101795725
dev-miR-D1-5p	XM_013093100.1	KCNA5
dev-miR-D1-5p	XM_013101748.1	MBNL3
dev-miR-D1-5p	XM_005012067.1	OXTR
dev-miR-D1-5p	XM_005031697.1	LOC101795876
dev-miR-D1-5p	XM_013099252.1	STIM2
dev-miR-D1-5p	XM_013095492.1	AMOT
dev-miR-D1-5p	XM_005016691.2	TSNARE1
dev-miR-D1-5p	XM_013092091.1	DUS1L
dev-miR-D1-5p	XM_013106366.1	BNC1
dev-miR-D1-5p	XM_013106836.1	PRCC
dev-miR-D1-5p	XM_005023307.2	CCDC12
dev-miR-D1-5p	XM_005014454.2	VTI1A
dev-miR-D1-5p	XM_005025617.2	SHISA5
dev-miR-D1-5p	XM_005023738.2	WNT3A
dev-miR-D1-5p	XM_013105870.1	APC
dev-miR-D1-5p	XM_005012561.2	OSMR
dev-miR-D1-5p	XM_013099101.1	LOC101793399
dev-miR-D1-5p	XM_005014165.2	MAP1LC3A
dev-miR-D1-5p	XM_013094226.1	SPTLC2
dev-miR-D1-5p	XM_005013051.2	SYNCRIP
dev-miR-D1-5p	XM_005011262.1	VPS26B
dev-miR-D1-5p	XM_013100267.1	LOC106014281
dev-miR-D1-5p	XM_005014263.2	MUC15
dev-miR-D1-5p	XM_013106898.1	LOC101795752
dev-miR-D1-5p	XM_005018075.2	RAN
dev-miR-D1-5p	XM_005011947.2	IDNK
dev-miR-D1-5p	XM_013100577.1	PARP9
dev-miR-D1-5p	XM_013104440.1	PSMD1
dev-miR-D1-5p	XM_005022147.2	VSIG1
dev-miR-D1-5p	XM_005027524.2	TPRN
dev-miR-D1-5p	XM_013092145.1	ITFG2
dev-miR-D1-5p	XM_005029148.2	INO80
dev-miR-D1-5p	XM_005023464.1	TFB2M
dev-miR-D1-5p	XM_005026248.2	BMPR1A
dev-miR-D1-5p	XM_013095553.1	KCNG3
dev-miR-D1-5p	XM_013096944.1	BMP2
dev-miR-D1-5p	XM_005010264.2	LOC101799585
dev-miR-D1-5p	XM_005031086.2	MED1
dev-miR-D1-5p	XM_013094041.1	FAM19A3
dev-miR-D1-5p	XM_005013142.2	TSPAN12
dev-miR-D1-5p	XM_013109196.1	PAQR9
dev-miR-D1-5p	XM_005016394.2	CSE1L
dev-miR-D1-5p	XM_013105850.1	CALN1
dev-miR-D1-5p	XM_005029963.2	TMEM80
dev-miR-D1-5p	XM_013107333.1	SGIP1
dev-miR-D1-5p	XM_005027518.2	LOC101790941
dev-miR-D1-5p	XM_005013528.2	FAM175A
dev-miR-D1-5p	XM_013100876.1	OPHN1
dev-miR-D1-5p	XM_005008990.2	LOC101792086
dev-miR-D1-5p	XM_005020770.1	HHIPL1
dev-miR-D1-5p	XM_005010118.2	ADRA1D
dev-miR-D1-5p	XM_005014482.2	NHLRC2
dev-miR-D1-5p	XM_013109754.1	LOC101805173
dev-miR-D1-5p	XM_013091761.1	CHD2
dev-miR-D1-5p	XM_005013249.2	SETX
dev-miR-D1-5p	XM_013106743.1	SPNS2
dev-miR-D1-5p	XM_013092904.1	RIMKLB
dev-miR-D1-5p	XM_005015885.2	LOC101790465
dev-miR-D1-5p	XM_005029871.2	MYRIP
dev-miR-D1-5p	XM_005022242.2	RABL3
dev-miR-D1-5p	XM_013102581.1	EGFL7
dev-miR-D1-5p	XM_013108886.1	PLCB1
dev-miR-D1-5p	XM_005010749.2	POLA1
dev-miR-D1-5p	XM_005014612.2	ELK4
dev-miR-D1-5p	XM_005009274.2	WRB
dev-miR-D1-5p	XM_005010370.2	LOC101802649
dev-miR-D1-5p	XM_005021939.2	DCUN1D2
dev-miR-D1-5p	XM_005028905.2	ORC3
dev-miR-D1-5p	XM_013103672.1	LOC106018425
dev-miR-D1-5p	XM_013096814.1	COPS7A
dev-miR-D1-5p	XM_013093836.1	DNMBP
dev-miR-D1-5p	XM_005030973.2	ZFYVE19
dev-miR-D1-5p	XM_013103148.1	LOC106018242
dev-miR-D1-5p	XM_005017870.2	FAM102A
dev-miR-D1-5p	XM_005025531.2	LOC101795860
dev-miR-D1-5p	XM_013103098.1	TECTA
dev-miR-D1-5p	XM_013092927.1	FAM188B
dev-miR-D1-5p	XM_005028428.1	TMEM86A
dev-miR-D1-5p	XM_005023309.2	MYL3
dev-miR-D1-5p	XM_013098220.1	FAM84B
dev-miR-D1-5p	XM_013107549.1	LOC101793179
dev-miR-D1-5p	XM_005015473.2	LOC101796292
dev-miR-D1-5p	XM_013097924.1	SRI
dev-miR-D1-5p	XM_005013742.2	LOC101804868
dev-miR-D1-5p	XM_013108510.1	ZBTB26
dev-miR-D1-5p	XM_005012000.2	KIAA0195
dev-miR-D1-5p	XM_013104140.1	PTGFR
dev-miR-D1-5p	XM_013102293.1	CLGN
dev-miR-D1-5p	XM_013094186.1	TTLL5
dev-miR-D1-5p	XM_005012444.2	SULT1C4
dev-miR-D1-5p	XM_013099880.1	ETNPPL
dev-miR-D1-5p	XM_013104585.1	WDR81
dev-miR-D1-5p	XM_005014252.2	MFSD11
dev-miR-D1-5p	XM_013103701.1	LOC106018430
dev-miR-D1-5p	XM_013109154.1	KIAA1644
dev-miR-D1-5p	XM_013104162.1	EPSTI1
dev-miR-D1-5p	XM_005031313.2	JCHAIN
dev-miR-D1-5p	XM_005012408.2	C3AR1
dev-miR-D1-5p	XM_005030197.2	ANO9
dev-miR-D1-5p	XM_013094651.1	DUSP5
dev-miR-D1-5p	XM_005009311.2	ADRA1B
dev-miR-D1-5p	XM_013092331.1	MGLL
dev-miR-D1-5p	XM_005029440.2	SLITRK2
dev-miR-D1-5p	XM_013094495.1	MXRA7
dev-miR-D1-5p	XM_013093954.1	PLCE1
dev-miR-D1-5p	XM_013098697.1	SLC30A7
dev-miR-D1-5p	XM_005028772.2	DUSP1
dev-miR-D1-5p	XM_013109231.1	LOC101803870
dev-miR-D1-5p	XM_005023898.2	LOC101796317
dev-miR-D1-5p	XM_005029694.2	XRCC2
dev-miR-D1-5p	XM_013106861.1	XKR4
dev-miR-D1-5p	XM_013095666.1	DNM3
dev-miR-D1-5p	XM_013105440.1	SLC35F2
dev-miR-D1-5p	XM_013109161.1	SH2B3
dev-miR-D1-5p	XM_013098446.1	XYLT1
dev-miR-D1-5p	XM_005015525.2	RAB11A
dev-miR-D1-5p	XM_013104479.1	LOC101800890
dev-miR-D1-5p	XM_013091865.1	GLB1L2
dev-miR-D1-5p	XM_005014857.2	THSD1
dev-miR-D1-5p	XM_005008878.2	FRS2
dev-miR-D1-5p	XM_005028071.2	SENP2
dev-miR-D1-5p	XM_005028063.2	PAK2
dev-miR-D1-5p	XM_013103623.1	GGPS1
dev-miR-D1-5p	XM_005028309.2	PDGFB
dev-miR-D1-5p	XM_013106496.1	NLRX1
dev-miR-D1-5p	XM_013096939.1	ECHDC1
dev-miR-D1-5p	XM_005017374.2	MCM9
dev-miR-D1-5p	XM_005027435.2	RSPH3
dev-miR-D1-5p	XM_005022081.2	HOXA6
dev-miR-D1-5p	XM_005019339.2	PPP1R42
dev-miR-D1-5p	XM_005020861.2	MAPK12
dev-miR-D1-5p	XM_013105524.1	DPP6
dev-miR-D1-5p	XM_013103275.1	ALPK2
dev-miR-D1-5p	XM_013094248.1	SLC35C1
dev-miR-D1-5p	XM_013104042.1	ARVCF
dev-miR-D1-5p	XM_005028817.2	ATXN1L
dev-miR-D1-5p	XM_013110076.1	LOC106020609
dev-miR-D1-5p	XM_013103069.1	LOC101797540
dev-miR-D1-5p	XM_013102709.1	KIAA0907
dev-miR-D1-5p	XM_013100052.1	LOC101792517
dev-miR-D1-5p	XM_005019849.2	PLA2G12A
dev-miR-D1-5p	XM_005013778.2	SLC6A1
dev-miR-D1-5p	XM_005013708.2	CSRP1
dev-miR-D1-5p	XM_013097971.1	SDCCAG8
dev-miR-D1-5p	XM_013107959.1	ZNF497
dev-miR-D1-5p	XM_005022800.2	ABTB2
dev-miR-D1-5p	XM_013106947.1	ARL14
dev-miR-D1-5p	XM_013098277.1	ADAMTS18
dev-miR-D1-5p	XM_005018132.2	RANBP1
dev-miR-D1-5p	XM_013108803.1	LOC101797326
dev-miR-D1-5p	XM_005022553.2	IGF1
dev-miR-D1-5p	XM_005022715.2	LOC101791230
dev-miR-D1-5p	XM_013096500.1	ANKRD33B
dev-miR-D1-5p	XM_013105005.1	ARL15
dev-miR-D1-5p	XM_005030167.2	ARRB1
dev-miR-D1-5p	XM_013109425.1	LOC101800533
dev-miR-D1-5p	XM_013106981.1	SPATA6
dev-miR-D1-5p	XM_013098029.1	RBMS3
dev-miR-D1-5p	XM_005025006.2	CRK
dev-miR-D1-5p	XM_005020533.2	NPY
dev-miR-D1-5p	XM_005026101.2	SBK2
dev-miR-D1-5p	XM_013107556.1	LOC106019739
dev-miR-D1-5p	XM_013097101.1	LOC101789652
dev-miR-D1-5p	XM_013099204.1	LOC101792253
dev-miR-D1-5p	XM_005017371.2	MAN1A1
dev-miR-D1-5p	XM_013098759.1	DGKH
dev-miR-D1-5p	XM_013091828.1	SUCLG2
dev-miR-D1-5p	XM_013103240.1	BICD1
dev-miR-D1-5p	XM_005018836.2	MCM10
dev-miR-D1-5p	XM_005030303.2	LOC101800202
dev-miR-D1-5p	XM_005014175.2	TRAP1
dev-miR-D1-5p	XM_005018886.2	CCDC85A
dev-miR-D1-5p	XM_013100558.1	KAT7
dev-miR-D1-5p	XM_005010392.2	PPP1R3D
dev-miR-D1-5p	XM_005014420.2	PPM1E
dev-miR-D1-5p	XM_005026292.2	ARNTL2
dev-miR-D1-5p	XM_005017530.1	DIRC2
dev-miR-D1-5p	XM_005018119.2	CHFR
dev-miR-D1-5p	XM_005029206.2	NRTN
dev-miR-D1-5p	XM_005015434.2	TMEM201
dev-miR-D1-5p	XM_005031947.2	TSTD2
dev-miR-D1-5p	XM_005019991.2	CMTM3
dev-miR-D1-5p	XM_013099293.1	NPHS2
dev-miR-D1-5p	XM_013092314.1	CD226
dev-miR-D16-3p	XM_013092517.1	SMIM5
dev-miR-D16-3p	XM_013095023.1	EDF1
dev-miR-D16-3p	XM_013105390.1	PRR16
dev-miR-D16-3p	XM_005025549.2	CDCA4
dev-miR-D16-3p	XM_005024313.2	SPRTN
dev-miR-D16-3p	XM_013105961.1	DTNB
dev-miR-D16-3p	XM_013109652.1	LOC101799270
dev-miR-D16-3p	XM_013101467.1	LOC101792090
dev-miR-D16-3p	XM_013097169.1	TTBK1
dev-miR-D16-3p	XM_005029038.2	ZMPSTE24
dev-miR-D16-3p	XM_005026547.2	CCDC18
dev-miR-D16-3p	XM_005024646.2	LOC101805143
dev-miR-D16-3p	XM_013096911.1	ALS2
dev-miR-D16-3p	XM_013102042.1	SMARCA1
dev-miR-D16-3p	XM_005025083.2	HMG20A
dev-miR-D16-3p	XM_005028275.2	MTF1
dev-miR-D16-3p	XM_005019279.2	NPHS2
dev-miR-D16-3p	XM_013108563.1	ZDHHC17
dev-miR-D16-3p	XM_013097392.1	FAM184A
dev-miR-D16-3p	XM_005026733.2	MDM2
dev-miR-D16-3p	XM_005031582.2	LOC101803280
dev-miR-D16-3p	XM_005018279.2	MAF
dev-miR-D16-3p	XM_005028169.2	NUF2
dev-miR-D16-3p	XM_005024308.2	PDLIM4
dev-miR-D16-3p	XM_013099923.1	TMPRSS15
dev-miR-D16-3p	XM_005016042.2	LOC101804928
dev-miR-D16-3p	XM_013108557.1	GMNC
dev-miR-D16-3p	XM_013096686.1	TEX11
dev-miR-D16-3p	XM_005025676.2	LOC101805225
dev-miR-D16-3p	XM_005030164.2	KLHL21
dev-miR-D16-3p	XM_005015075.2	PIK3C2A
dev-miR-D17-3p	XM_005029451.2	RASSF3
dev-miR-D17-3p	XM_013104704.1	SLC20A2
dev-miR-D17-3p	XM_013099106.1	EHBP1
dev-miR-D17-3p	XM_005026201.2	KCNU1
dev-miR-D17-3p	XM_013107035.1	MYDGF
dev-miR-D17-3p	XM_013101424.1	LOC101791417
dev-miR-D17-3p	XM_013103753.1	ELP3
dev-miR-D17-3p	XM_013106496.1	NLRX1
dev-miR-D17-3p	XM_013096357.1	CEP164
dev-miR-D17-3p	XM_013094210.1	GPATCH2L
dev-miR-D17-3p	XM_005016460.2	FOXO3
dev-miR-D17-3p	XM_013107528.1	HSD3B7
dev-miR-D17-3p	XM_013104620.1	EPB41L4B
dev-miR-D17-3p	XM_013101402.1	BRAF
dev-miR-D17-3p	XM_013109432.1	LOC106020364
dev-miR-D17-3p	XM_013101220.1	TNFRSF8
dev-miR-D17-3p	XM_005010638.2	AP2B1
dev-miR-D17-3p	XM_013105970.1	LOC106019259
dev-miR-D17-3p	XM_013099687.1	PWWP2B
dev-miR-D17-3p	XM_013103765.1	FZD3
dev-miR-D17-3p	XM_013102155.1	LRRC58
dev-miR-D17-3p	XM_005018896.2	FBLN7
dev-miR-D17-3p	XM_013102016.1	HOXA7
dev-miR-D17-3p	XM_013102618.1	GRB10
dev-miR-D17-3p	XM_005023922.2	LOC101801533
dev-miR-D17-3p	XM_013109859.1	PTK2B
dev-miR-D17-3p	XM_005030368.2	SUV39H2
dev-miR-D17-3p	XM_005024484.2	DPYSL2
dev-miR-D17-3p	XM_005029300.2	TANC2
dev-miR-D17-3p	XM_005012649.2	CCND2
dev-miR-D17-3p	XM_013106341.1	LOC106019342
dev-miR-D17-3p	XM_013096445.1	SMTN
dev-miR-D17-3p	XM_005013708.2	CSRP1
dev-miR-D17-3p	XM_013094078.1	LOC101799353
dev-miR-D17-3p	XM_005020286.2	MGAT5
dev-miR-D17-3p	XM_013108877.1	MCL1
dev-miR-D17-3p	XM_005023203.2	CBX1
dev-miR-D17-3p	XM_013101559.1	SLC45A4
dev-miR-D17-3p	XM_005023365.2	LOC101799256
dev-miR-D17-3p	XM_005023490.2	CLPS
dev-miR-D17-3p	XM_013103782.1	GAB2
dev-miR-D17-3p	XM_005030774.2	ATP8B1
dev-miR-D17-3p	XM_013092633.1	IMPAD1
dev-miR-D17-3p	XM_013094631.1	BRIP1
dev-miR-D17-3p	XM_005020088.2	MAFK
dev-miR-D17-3p	XM_005011685.2	PPP1R16B
dev-miR-D17-3p	XM_013093050.1	MSI2
dev-miR-D17-5p	XM_005022268.2	ZCCHC7
dev-miR-D17-5p	XM_013104237.1	MTMR3
dev-miR-D17-5p	XM_013099273.1	TNR
dev-miR-D17-5p	XM_005012161.2	LOC101796082
dev-miR-D17-5p	XM_005022504.2	REEP2
dev-miR-D17-5p	XM_013105715.1	KCNU1
dev-miR-D17-5p	XM_013104806.1	EYA3
dev-miR-D17-5p	XM_005026234.2	GPRIN2
dev-miR-D17-5p	XM_005009592.2	RNF146
dev-miR-D17-5p	XM_005015953.2	BAIAP2L2
dev-miR-D17-5p	XM_005017472.2	KDF1
dev-miR-D17-5p	XM_005013100.2	MPPE1
dev-miR-D17-5p	XM_013091730.1	CHSY1
dev-miR-D17-5p	XM_005018886.2	CCDC85A
dev-miR-D17-5p	XM_013101642.1	ABCA12
dev-miR-D17-5p	XM_005026565.2	DR1
dev-miR-D17-5p	XM_005029082.2	INSR
dev-miR-D17-5p	XM_005011396.2	LOC101797821
dev-miR-D17-5p	XM_013093290.1	TAF1D
dev-miR-D17-5p	XM_013101356.1	BTBD7
dev-miR-D17-5p	XM_005028779.2	LOC101803527
dev-miR-D17-5p	XM_013101400.1	LOH12CR1
dev-miR-D17-5p	XM_013091617.1	PLAGL2
dev-miR-D17-5p	XM_013098770.1	LOC101804884
dev-miR-D17-5p	XM_005009404.2	CABLES1
dev-miR-D17-5p	XM_013102721.1	MYLK4
dev-miR-D17-5p	XM_013106239.1	GABPB2
dev-miR-D17-5p	XM_005025332.2	ADPRHL2
dev-miR-D17-5p	XM_013100885.1	FHDC1
dev-miR-D17-5p	XM_005030311.2	NAA25
dev-miR-D17-5p	XM_013099691.1	TOLLIP
dev-miR-D17-5p	XM_005015084.2	TTC16
dev-miR-D17-5p	XM_005024064.2	RSF1
dev-miR-D17-5p	XM_005025334.2	AGO3
dev-miR-D17-5p	XM_013103643.1	LIN28B
dev-miR-D17-5p	XM_005010347.2	RPL35A
dev-miR-D17-5p	XM_005024735.2	MAU2
dev-miR-D17-5p	XM_013097257.1	KIF25
dev-miR-D17-5p	XM_013096562.1	SOBP
dev-miR-D17-5p	XM_013101477.1	MAP3K9
dev-miR-D17-5p	XM_013094863.1	USP14
dev-miR-D17-5p	XM_013103650.1	ZHX3
dev-miR-D17-5p	XM_005019338.2	TCF24
dev-miR-D17-5p	XM_013099944.1	PIP5K1C
dev-miR-D17-5p	XM_013099436.1	LOC101792826
dev-miR-D17-5p	XM_013093653.1	FNBP1
dev-miR-D17-5p	XM_005029300.2	TANC2
dev-miR-D17-5p	XM_005024909.2	PCDH1
dev-miR-D17-5p	XM_005022526.2	RNF14
dev-miR-D17-5p	XM_005019120.2	TMEM178A
dev-miR-D17-5p	XM_005014318.2	GP5
dev-miR-D17-5p	XM_005030857.2	LOC101797746
dev-miR-D17-5p	XM_005028228.2	PPTC7
dev-miR-D17-5p	XM_005024929.2	ETF1
dev-miR-D17-5p	XM_013099160.1	LOC101803001
dev-miR-D17-5p	XM_013097943.1	ZCCHC14
dev-miR-D17-5p	XM_013094018.1	LOC101800296
dev-miR-D17-5p	XM_013102317.1	COPS7B
dev-miR-D17-5p	XM_013096895.1	DYTN
dev-miR-D17-5p	XM_013107978.1	IST1
dev-miR-D17-5p	XM_013103629.1	LOC101789549
dev-miR-D17-5p	XM_013107336.1	IL12RB2
dev-miR-D17-5p	XM_005024097.2	ACER3
dev-miR-D17-5p	XM_013098017.1	OSBPL10
dev-miR-D17-5p	XM_013105603.1	MAP2K6
dev-miR-D17-5p	XM_013101643.1	KIF5C
dev-miR-D17-5p	XM_005018446.2	SNX29
dev-miR-D17-5p	XM_013095211.1	STK17A
dev-miR-D17-5p	XM_005029507.2	RC3H2
dev-miR-D17-5p	XM_013100172.1	EIF3B
dev-miR-D17-5p	XM_005016410.2	RIMS4
dev-miR-D17-5p	XM_013107344.1	RNF123
dev-miR-D17-5p	XM_005022799.2	NAT10
dev-miR-D17-5p	XM_005009132.2	LRRCC1
dev-miR-D17-5p	XM_013099684.1	JAKMIP3
dev-miR-D17-5p	XM_013095549.1	SLC38A6
dev-miR-D17-5p	XM_005020768.2	LOC101792124
dev-miR-D17-5p	XM_005022042.1	FIBIN
dev-miR-D17-5p	XM_005010454.2	LAMA5
dev-miR-D17-5p	XM_005022573.2	SPATA13
dev-miR-D17-5p	XM_013102043.1	RAB39B
dev-miR-D17-5p	XM_005013806.2	RUNX1
dev-miR-D18-3p	XM_005019310.2	RFWD2
dev-miR-D18-3p	XM_013101263.1	STOML1
dev-miR-D18-3p	XM_013099496.1	CELF5
[truncated: 6,665 more rows]
