# Supplementary material for: Virulent duck enteritis virus infected DEF cells generate a unique pattern of viral microRNAs and a novel set of host microRNAs
Source: BMC Vet Res. 2018 Apr 28;14:144. doi: 10.1186/s12917-018-1468-2 (PMC5923184; doi:10.1186/s12917-018-1468-2)
Supplement: Supplementary file 6 — Table S4. Gene ontology analysis on host targets of the viral miRNAs (XLSX 23 kb) [file 12917_2018_1468_MOESM6_ESM.xlsx]

## Sheet: Sheet1
Table S4. Gene ontology analysis on host targets of the viral miRNAs.
#Column "Ontology" stands for the ontology of GO ID belongs to
#Column "Term" stands for the name of gene ontology term
#Column "Number of Genest" stands for the total number of host genes associated with the listed GO ID
#Column "Gene members" stands for the members of host genes associated with the listed GO ID
Ontoloty	GO term	Number of Genes	Gene members
biological_process	behavior	28	XM_005010083.2;XM_005012700.2;XM_005012701.2;XM_005014986.2;XM_005017029.2;XM_005017471.1;XM_005020165.2;XM_005021033.2;XM_005024855.2;XM_005026963.2;XM_005027920.2;XM_005027921.2;XM_005029968.2;XM_005030192.2;XM_013093131.1;XM_013095302.1;XM_013095303.1;XM_013096562.1;XM_013096740.1;XM_013096855.1;XM_013100189.1;XM_013101172.1;XM_013103403.1;XM_013103405.1;XM_013103406.1;XM_013103407.1;XM_013105…
biological_process	biological adhesion	81	XM_005009608.2;XM_005010029.2;XM_005011331.2;XM_005014488.2;XM_005015033.2;XM_005016730.2;XM_005017340.2;XM_005018256.2;XM_005020001.2;XM_005020165.2;XM_005021876.2;XM_005025164.2;XM_005025763.2;XM_005026531.2;XM_005026532.2;XM_005027955.2;XM_005027957.2;XM_005028719.2;XM_013092885.1;XM_013095691.1;XM_013097314.1;XM_013097315.1;XM_013097316.1;XM_013097317.1;XM_013097318.1;XM_013097319.1;XM_013097…
biological_process	biological phase	15	XM_005009384.2;XM_005010195.2;XM_005011236.2;XM_005019380.2;XM_005021173.2;XM_005021176.1;XM_005024368.2;XM_005026054.2;XM_005028169.2;XM_005028779.2;XM_005031582.2;XM_013097497.1;XM_013101127.1;XM_013104051.1;XM_013107608.1
biological_process	biological regulation	327	XM_005009374.2;XM_005009375.2;XM_005009453.2;XM_005009541.2;XM_005009608.2;XM_005009822.2;XM_005009876.2;XM_005010028.2;XM_005010029.2;XM_005010030.2;XM_005010031.2;XM_005010042.2;XM_005010083.2;XM_005010541.2;XM_005010677.2;XM_005010971.2;XM_005011037.2;XM_005011090.2;XM_005011091.2;XM_005011124.2;XM_005011163.2;XM_005011186.2;XM_005011225.2;XM_005011236.2;XM_005011331.2;XM_005011774.2;XM_005011…
biological_process	cell killing	2	XM_005028779.2;XM_005028780.2
biological_process	cellular component organization or biogenesis	87	XM_005009384.2;XM_005010028.2;XM_005010029.2;XM_005010042.2;XM_005010347.2;XM_005010370.2;XM_005010971.2;XM_005011331.2;XM_005012161.2;XM_005012163.2;XM_005012700.2;XM_005012701.2;XM_005012753.2;XM_005013127.2;XM_005013293.2;XM_005014170.2;XM_005014488.2;XM_005014949.2;XM_005014982.2;XM_005014986.2;XM_005015033.2;XM_005016852.2;XM_005017029.2;XM_005017131.2;XM_005017340.2;XM_005017471.1;XM_005018…
biological_process	cellular process	516	XM_005009374.2;XM_005009375.2;XM_005009384.2;XM_005009387.2;XM_005009453.2;XM_005009515.2;XM_005009541.2;XM_005009602.2;XM_005009603.2;XM_005009608.2;XM_005009822.2;XM_005009876.2;XM_005009970.2;XM_005009971.2;XM_005010028.2;XM_005010029.2;XM_005010030.2;XM_005010031.2;XM_005010042.2;XM_005010083.2;XM_005010347.2;XM_005010370.2;XM_005010541.2;XM_005010560.2;XM_005010677.2;XM_005010820.2;XM_005010…
biological_process	developmental process	167	XM_005009210.2;XM_005009290.1;XM_005009374.2;XM_005009375.2;XM_005009608.2;XM_005010028.2;XM_005010029.2;XM_005010042.2;XM_005010083.2;XM_005010347.2;XM_005010541.2;XM_005010950.2;XM_005010971.2;XM_005011037.2;XM_005011090.2;XM_005011124.2;XM_005011163.2;XM_005011186.2;XM_005011331.2;XM_005012046.2;XM_005012399.2;XM_005012700.2;XM_005012701.2;XM_005012753.2;XM_005013142.2;XM_005014170.2;XM_005014…
biological_process	growth	25	XM_005009608.2;XM_005010029.2;XM_005010042.2;XM_005012700.2;XM_005012701.2;XM_005013293.2;XM_005014488.2;XM_005016852.2;XM_005016862.2;XM_005017087.2;XM_005017471.1;XM_005021033.2;XM_005022553.2;XM_005024691.2;XM_005024693.2;XM_005024778.2;XM_005028719.2;XM_005030067.2;XM_013093131.1;XM_013095827.1;XM_013096897.1;XM_013102551.1;XM_013104313.1;XM_013106351.1;XM_013106353.1
biological_process	hormone secretion	7	XM_005012700.2;XM_005012701.2;XM_005012855.2;XM_005016852.2;XM_005017471.1;XM_013093131.1;XM_013096897.1
biological_process	immune system process	66	XM_005010083.2;XM_005010971.2;XM_005011186.2;XM_005011331.2;XM_005012700.2;XM_005012701.2;XM_005014488.2;XM_005015343.2;XM_005015857.2;XM_005016852.2;XM_005017029.2;XM_005017340.2;XM_005020945.2;XM_005020946.2;XM_005020947.2;XM_005020949.2;XM_005021876.2;XM_005022201.2;XM_005022202.2;XM_005022362.2;XM_005023128.2;XM_005024778.2;XM_005025164.2;XM_005025405.2;XM_005026248.2;XM_005026249.2;XM_005026…
biological_process	localization	167	XM_005009324.2;XM_005009325.2;XM_005009384.2;XM_005009387.2;XM_005009608.2;XM_005010042.2;XM_005010083.2;XM_005010094.2;XM_005010971.2;XM_005011233.2;XM_005011505.2;XM_005011971.2;XM_005012413.2;XM_005012700.2;XM_005012701.2;XM_005012855.2;XM_005013143.2;XM_005013768.2;XM_005013769.2;XM_005013917.2;XM_005014021.2;XM_005014170.2;XM_005014488.2;XM_005014793.2;XM_005014949.2;XM_005015045.2;XM_005015…
biological_process	locomotion	35	XM_005009608.2;XM_005014170.2;XM_005014488.2;XM_005014986.2;XM_005016852.2;XM_005016862.2;XM_005017029.2;XM_005017340.2;XM_005020165.2;XM_005021033.2;XM_005022201.2;XM_005022202.2;XM_005022877.2;XM_005022878.2;XM_005024855.2;XM_005025008.2;XM_005026531.2;XM_005026532.2;XM_005026963.2;XM_005027955.2;XM_005027957.2;XM_005028719.2;XM_005029206.2;XM_013095302.1;XM_013095303.1;XM_013095827.1;XM_013096…
biological_process	metabolic process	385	XM_005009085.2;XM_005009374.2;XM_005009375.2;XM_005009387.2;XM_005009453.2;XM_005009515.2;XM_005009608.2;XM_005009876.2;XM_005009970.2;XM_005009971.2;XM_005010028.2;XM_005010029.2;XM_005010030.2;XM_005010031.2;XM_005010042.2;XM_005010083.2;XM_005010347.2;XM_005010370.2;XM_005010541.2;XM_005010560.2;XM_005010677.2;XM_005010820.2;XM_005010971.2;XM_005011090.2;XM_005011124.2;XM_005011186.2;XM_005011…
biological_process	multi-organism process	27	XM_005010347.2;XM_005011971.2;XM_005014793.2;XM_005014949.2;XM_005016852.2;XM_005017029.2;XM_005017075.2;XM_005017340.2;XM_005025008.2;XM_005026668.2;XM_005026669.2;XM_005026671.2;XM_005026741.2;XM_005026963.2;XM_005029090.2;XM_013093147.1;XM_013093148.1;XM_013096897.1;XM_013097113.1;XM_013097114.1;XM_013102551.1;XM_013102799.1;XM_013103047.1;XM_013104592.1;XM_013105423.1;XM_013105424.1;XM_013109…
biological_process	multicellular organismal process	215	XM_005009210.2;XM_005009290.1;XM_005009374.2;XM_005009375.2;XM_005009608.2;XM_005010028.2;XM_005010029.2;XM_005010042.2;XM_005010083.2;XM_005010347.2;XM_005010541.2;XM_005010950.2;XM_005010971.2;XM_005011037.2;XM_005011090.2;XM_005011124.2;XM_005011163.2;XM_005011186.2;XM_005011331.2;XM_005012046.2;XM_005012054.2;XM_005012399.2;XM_005012700.2;XM_005012701.2;XM_005012753.2;XM_005013142.2;XM_005014…
biological_process	negative regulation of biological process	62	XM_005009374.2;XM_005009375.2;XM_005010028.2;XM_005010029.2;XM_005010042.2;XM_005010971.2;XM_005011037.2;XM_005011331.2;XM_005012753.2;XM_005013721.2;XM_005014982.2;XM_005014986.2;XM_005016022.2;XM_005016729.2;XM_005017029.2;XM_005017340.2;XM_005017471.1;XM_005017698.2;XM_005018916.2;XM_005022507.2;XM_005022553.2;XM_005023128.2;XM_005023204.2;XM_005024691.2;XM_005024693.2;XM_005024778.2;XM_005025…
biological_process	positive regulation of biological process	94	XM_005009374.2;XM_005009375.2;XM_005010028.2;XM_005010029.2;XM_005010042.2;XM_005010083.2;XM_005010677.2;XM_005010971.2;XM_005011090.2;XM_005011971.2;XM_005012399.2;XM_005012753.2;XM_005014488.2;XM_005014949.2;XM_005015944.2;XM_005016852.2;XM_005016862.2;XM_005017029.2;XM_005017340.2;XM_005017471.1;XM_005018259.2;XM_005020165.2;XM_005020945.2;XM_005020946.2;XM_005020947.2;XM_005020949.2;XM_005021…
biological_process	regulation of biological process	294	XM_005009374.2;XM_005009375.2;XM_005009453.2;XM_005009541.2;XM_005009608.2;XM_005009822.2;XM_005009876.2;XM_005010028.2;XM_005010029.2;XM_005010030.2;XM_005010031.2;XM_005010042.2;XM_005010083.2;XM_005010541.2;XM_005010677.2;XM_005010971.2;XM_005011037.2;XM_005011090.2;XM_005011091.2;XM_005011124.2;XM_005011163.2;XM_005011186.2;XM_005011225.2;XM_005011236.2;XM_005011331.2;XM_005011774.2;XM_005011…
biological_process	reproduction	14	XM_005017075.2;XM_005017340.2;XM_005026668.2;XM_005026669.2;XM_005026671.2;XM_005026963.2;XM_005028719.2;XM_013093147.1;XM_013093148.1;XM_013097113.1;XM_013097114.1;XM_013102551.1;XM_013109170.1;XM_013109652.1
biological_process	reproductive process	26	XM_005009210.2;XM_005012700.2;XM_005012701.2;XM_005017075.2;XM_005017340.2;XM_005017471.1;XM_005021033.2;XM_005022553.2;XM_005024778.2;XM_005026668.2;XM_005026669.2;XM_005026671.2;XM_005026963.2;XM_005028719.2;XM_013093131.1;XM_013093147.1;XM_013093148.1;XM_013097113.1;XM_013097114.1;XM_013101067.1;XM_013102551.1;XM_013104867.1;XM_013106351.1;XM_013106353.1;XM_013107983.1;XM_013109652.1
biological_process	response to stimulus	255	XM_005009374.2;XM_005009375.2;XM_005009541.2;XM_005009608.2;XM_005009876.2;XM_005010028.2;XM_005010029.2;XM_005010030.2;XM_005010031.2;XM_005010042.2;XM_005010083.2;XM_005010677.2;XM_005010971.2;XM_005011090.2;XM_005011091.2;XM_005011124.2;XM_005011163.2;XM_005011186.2;XM_005011225.2;XM_005011774.2;XM_005011971.2;XM_005012054.2;XM_005012161.2;XM_005012753.2;XM_005012855.2;XM_005013142.2;XM_005013…
biological_process	rhythmic process	2	XM_005016852.2;XM_013096897.1
biological_process	signaling	236	XM_005009374.2;XM_005009375.2;XM_005009541.2;XM_005009608.2;XM_005009876.2;XM_005010028.2;XM_005010029.2;XM_005010030.2;XM_005010031.2;XM_005010083.2;XM_005010971.2;XM_005011058.2;XM_005011090.2;XM_005011091.2;XM_005011124.2;XM_005011163.2;XM_005011186.2;XM_005011225.2;XM_005011774.2;XM_005011971.2;XM_005012054.2;XM_005012700.2;XM_005012701.2;XM_005012753.2;XM_005012855.2;XM_005013142.2;XM_005013…
biological_process	single-organism process	487	XM_005009085.2;XM_005009210.2;XM_005009290.1;XM_005009324.2;XM_005009325.2;XM_005009374.2;XM_005009375.2;XM_005009384.2;XM_005009387.2;XM_005009541.2;XM_005009602.2;XM_005009603.2;XM_005009608.2;XM_005009876.2;XM_005010028.2;XM_005010029.2;XM_005010030.2;XM_005010031.2;XM_005010042.2;XM_005010083.2;XM_005010094.2;XM_005010347.2;XM_005010370.2;XM_005010541.2;XM_005010677.2;XM_005010820.2;XM_005010…
cellular_component	cell	475	XM_005009085.2;XM_005009290.1;XM_005009374.2;XM_005009375.2;XM_005009376.2;XM_005009384.2;XM_005009453.2;XM_005009515.2;XM_005009541.2;XM_005009602.2;XM_005009603.2;XM_005009719.2;XM_005009876.2;XM_005010029.2;XM_005010030.2;XM_005010031.2;XM_005010042.2;XM_005010195.2;XM_005010347.2;XM_005010370.2;XM_005010560.2;XM_005010677.2;XM_005010820.2;XM_005010855.2;XM_005010971.2;XM_005010972.2;XM_005011…
cellular_component	cell junction	10	XM_005010972.2;XM_005014488.2;XM_005016606.2;XM_005017340.2;XM_013096855.1;XM_013107630.1;XM_013107631.1;XM_013107632.1;XM_013108556.1;XM_013109884.1
cellular_component	cell part	475	XM_005009085.2;XM_005009290.1;XM_005009374.2;XM_005009375.2;XM_005009376.2;XM_005009384.2;XM_005009453.2;XM_005009515.2;XM_005009541.2;XM_005009602.2;XM_005009603.2;XM_005009719.2;XM_005009876.2;XM_005010029.2;XM_005010030.2;XM_005010031.2;XM_005010042.2;XM_005010195.2;XM_005010347.2;XM_005010370.2;XM_005010560.2;XM_005010677.2;XM_005010820.2;XM_005010855.2;XM_005010971.2;XM_005010972.2;XM_005011…
cellular_component	extracellular matrix	20	XM_005009608.2;XM_005010028.2;XM_005010029.2;XM_005015446.2;XM_005018696.2;XM_005022359.2;XM_005022361.2;XM_005023738.2;XM_005023739.2;XM_005023760.2;XM_005024745.2;XM_005028506.2;XM_013099273.1;XM_013101232.1;XM_013101300.1;XM_013101304.1;XM_013101307.1;XM_013103561.1;XM_013103562.1;XM_013103563.1
cellular_component	extracellular matrix part	1	XM_005028506.2
cellular_component	extracellular region	21	XM_005011412.2;XM_005012753.2;XM_005014793.2;XM_005015857.2;XM_005019737.2;XM_005020165.2;XM_005021876.2;XM_005022359.2;XM_005022361.2;XM_005022362.2;XM_005022553.2;XM_005026741.2;XM_013093147.1;XM_013093148.1;XM_013098895.1;XM_013100189.1;XM_013101232.1;XM_013102263.1;XM_013105223.1;XM_013106351.1;XM_013106353.1
cellular_component	extracellular region part	21	XM_005011412.2;XM_005012753.2;XM_005014793.2;XM_005015857.2;XM_005019737.2;XM_005020165.2;XM_005021876.2;XM_005022359.2;XM_005022361.2;XM_005022362.2;XM_005022553.2;XM_005026741.2;XM_013093147.1;XM_013093148.1;XM_013098895.1;XM_013100189.1;XM_013101232.1;XM_013102263.1;XM_013105223.1;XM_013106351.1;XM_013106353.1
cellular_component	macromolecular complex	104	XM_005009384.2;XM_005010083.2;XM_005010347.2;XM_005010370.2;XM_005010677.2;XM_005010971.2;XM_005011236.2;XM_005012161.2;XM_005012163.2;XM_005012911.2;XM_005013293.2;XM_005013721.2;XM_005014062.2;XM_005015519.2;XM_005016336.2;XM_005016852.2;XM_005016921.2;XM_005017340.2;XM_005018351.2;XM_005019380.2;XM_005019466.2;XM_005019650.2;XM_005020727.2;XM_005020728.2;XM_005021033.2;XM_005021173.2;XM_005021…
cellular_component	membrane	343	XM_005009163.2;XM_005009324.2;XM_005009325.2;XM_005010028.2;XM_005010029.2;XM_005010083.2;XM_005010094.2;XM_005010209.2;XM_005010210.2;XM_005010560.2;XM_005010629.2;XM_005010630.2;XM_005010631.2;XM_005010820.2;XM_005010950.2;XM_005010971.2;XM_005011124.2;XM_005011163.2;XM_005011774.2;XM_005012054.2;XM_005012220.2;XM_005012413.2;XM_005012732.2;XM_005012855.2;XM_005013142.2;XM_005013143.2;XM_005013…
cellular_component	membrane part	294	XM_005009163.2;XM_005009324.2;XM_005009325.2;XM_005010083.2;XM_005010094.2;XM_005010209.2;XM_005010210.2;XM_005010560.2;XM_005010629.2;XM_005010630.2;XM_005010631.2;XM_005010820.2;XM_005010950.2;XM_005010971.2;XM_005011124.2;XM_005011163.2;XM_005012054.2;XM_005012220.2;XM_005012413.2;XM_005012732.2;XM_005012855.2;XM_005013142.2;XM_005013143.2;XM_005013628.2;XM_005013892.2;XM_005013894.2;XM_005013…
cellular_component	membrane-enclosed lumen	32	XM_005009384.2;XM_005010370.2;XM_005010677.2;XM_005011236.2;XM_005012911.2;XM_005014607.2;XM_005015519.2;XM_005016852.2;XM_005017027.2;XM_005017279.2;XM_005019704.2;XM_005021033.2;XM_005022201.2;XM_005022202.2;XM_005023367.2;XM_005024965.2;XM_005026461.2;XM_005026565.2;XM_005028161.2;XM_005028229.2;XM_005029311.2;XM_005031582.2;XM_005031896.2;XM_013093439.1;XM_013096897.1;XM_013096907.1;XM_013100…
cellular_component	organelle	299	XM_005009085.2;XM_005009290.1;XM_005009374.2;XM_005009375.2;XM_005009376.2;XM_005009384.2;XM_005009515.2;XM_005009602.2;XM_005009603.2;XM_005010030.2;XM_005010031.2;XM_005010042.2;XM_005010195.2;XM_005010370.2;XM_005010560.2;XM_005010677.2;XM_005010820.2;XM_005010971.2;XM_005011124.2;XM_005011186.2;XM_005011201.2;XM_005011233.2;XM_005011236.2;XM_005011331.2;XM_005011505.2;XM_005011694.2;XM_005011…
cellular_component	organelle part	115	XM_005009384.2;XM_005010370.2;XM_005010560.2;XM_005010677.2;XM_005010820.2;XM_005011236.2;XM_005012161.2;XM_005012163.2;XM_005012700.2;XM_005012701.2;XM_005012911.2;XM_005014062.2;XM_005014607.2;XM_005015033.2;XM_005015351.2;XM_005015499.2;XM_005015519.2;XM_005015525.2;XM_005015531.2;XM_005015778.2;XM_005015919.2;XM_005016051.2;XM_005016117.2;XM_005016852.2;XM_005017027.2;XM_005017279.2;XM_005017…
cellular_component	synapse	3	XM_005014958.2;XM_013095264.1;XM_013095266.1
molecular_function	antioxidant activity	1	XM_005015351.2
molecular_function	binding	516	XM_005009085.2;XM_005009210.2;XM_005009374.2;XM_005009375.2;XM_005009376.2;XM_005009384.2;XM_005009387.2;XM_005009453.2;XM_005009515.2;XM_005009602.2;XM_005009603.2;XM_005009608.2;XM_005009822.2;XM_005009970.2;XM_005009971.2;XM_005010028.2;XM_005010029.2;XM_005010030.2;XM_005010031.2;XM_005010042.2;XM_005010195.2;XM_005010347.2;XM_005010624.2;XM_005010677.2;XM_005010855.2;XM_005010950.2;XM_005010…
molecular_function	catalytic activity	269	XM_005009085.2;XM_005009376.2;XM_005009387.2;XM_005009515.2;XM_005009719.2;XM_005009970.2;XM_005009971.2;XM_005010042.2;XM_005010560.2;XM_005010677.2;XM_005010950.2;XM_005011090.2;XM_005011225.2;XM_005011236.2;XM_005011331.2;XM_005011774.2;XM_005011813.2;XM_005011814.2;XM_005011837.2;XM_005012444.2;XM_005012700.2;XM_005012701.2;XM_005012871.2;XM_005013015.2;XM_005013019.1;XM_005013293.2;XM_005013…
molecular_function	channel regulator activity	2	XM_005024942.2;XM_005026054.2
molecular_function	enzyme regulator activity	34	XM_005009876.2;XM_005010042.2;XM_005010624.2;XM_005010971.2;XM_005016022.2;XM_005020727.2;XM_005020728.2;XM_005022877.2;XM_005022878.2;XM_005023364.2;XM_005023765.2;XM_005024778.2;XM_005025008.2;XM_005026054.2;XM_005026658.2;XM_005028506.2;XM_005030192.2;XM_013093439.1;XM_013096085.1;XM_013099491.1;XM_013099831.1;XM_013100688.1;XM_013100689.1;XM_013101232.1;XM_013102799.1;XM_013103262.1;XM_013103…
molecular_function	guanyl-nucleotide exchange factor activity	2	XM_013108316.1;XM_013108317.1
molecular_function	molecular transducer activity	157	XM_005009163.2;XM_005010028.2;XM_005010029.2;XM_005010209.2;XM_005010210.2;XM_005011058.2;XM_005012054.2;XM_005012732.2;XM_005012855.2;XM_005013142.2;XM_005013628.2;XM_005013688.2;XM_005013894.2;XM_005013895.2;XM_005013896.2;XM_005013899.2;XM_005013900.2;XM_005014211.2;XM_005014986.2;XM_005015499.2;XM_005015657.2;XM_005015959.2;XM_005016336.2;XM_005016424.2;XM_005016862.2;XM_005017075.2;XM_005017…
molecular_function	nucleic acid binding transcription factor activity	53	XM_005009374.2;XM_005009375.2;XM_005009453.2;XM_005010030.2;XM_005010031.2;XM_005011186.2;XM_005014170.2;XM_005014301.2;XM_005015115.2;XM_005016852.2;XM_005017340.2;XM_005018279.2;XM_005018351.2;XM_005018916.2;XM_005019650.2;XM_005022081.2;XM_005022507.2;XM_005026072.2;XM_005026292.2;XM_005026293.2;XM_005028466.2;XM_005028710.2;XM_005028711.2;XM_005028714.2;XM_005030067.2;XM_013092900.1;XM_013094…
molecular_function	protein binding transcription factor activity	20	XM_005009453.2;XM_005013127.2;XM_005016852.2;XM_005016980.2;XM_005017340.2;XM_005020745.2;XM_005021173.2;XM_005021176.1;XM_005025261.2;XM_005026565.2;XM_005031663.2;XM_013093561.1;XM_013095023.1;XM_013095458.1;XM_013095465.1;XM_013095469.1;XM_013096897.1;XM_013097209.1;XM_013101127.1;XM_013102799.1
molecular_function	receptor activity	96	XM_005009163.2;XM_005009541.2;XM_005012054.2;XM_005012732.2;XM_005012855.2;XM_005013142.2;XM_005013628.2;XM_005013894.2;XM_005013895.2;XM_005013896.2;XM_005013899.2;XM_005013900.2;XM_005014211.2;XM_005014986.2;XM_005015959.2;XM_005016336.2;XM_005016424.2;XM_005016862.2;XM_005017471.1;XM_005018409.1;XM_005020510.2;XM_005020945.2;XM_005020946.2;XM_005020947.2;XM_005020949.2;XM_005022211.2;XM_005022…
molecular_function	structural molecule activity	6	XM_005010029.2;XM_005010347.2;XM_005027955.2;XM_005027957.2;XM_005028779.2;XM_013109695.1
molecular_function	transporter activity	62	XM_005009324.2;XM_005009325.2;XM_005010083.2;XM_005010094.2;XM_005012413.2;XM_005013143.2;XM_005013917.2;XM_005014793.2;XM_005015045.2;XM_005015343.2;XM_005015728.2;XM_005016113.2;XM_005016336.2;XM_005016907.2;XM_005018222.2;XM_005018877.2;XM_005019142.2;XM_005022117.2;XM_005022118.2;XM_005022119.2;XM_005023260.2;XM_005024942.2;XM_005025749.2;XM_005027349.2;XM_005027920.2;XM_005027921.2;XM_005028…
