# Supplementary material for: Virulent duck enteritis virus infected DEF cells generate a unique pattern of viral microRNAs and a novel set of host microRNAs
Source: BMC Vet Res. 2018 Apr 28;14:144. doi: 10.1186/s12917-018-1468-2 (PMC5923184; doi:10.1186/s12917-018-1468-2)
Supplement: Supplementary file 7 — Table S5. Novel duck miRNA expressed in DEF cells. The 386 mature sequence and sequence read count of novel duck miRNAs predicted with miRDeep in each sequenced sample of DEF cells. (XLSX 26 kb) [file 12917_2018_1468_MOESM7_ESM.xlsx]

## Sheet: Co-expression(386)
Table S5. Novel duck miRNA expressed in DEF cells.
The 386 mature sequence and sequence read count of novel duck miRNAs predicted with miRDeep in each sequenced sample of DEF cells
Novel miRNA Sequence	Uninfected reads	DEV-infected reads	miR-name(gga)	miR-name(tgu)
AACCCGTAGATCCGATCTTGT	78646	88155	gga-miR-99a-5p	tgu-miR-99-5p
CAAGCTCGCTTCTATGGGTCTGT	8	10	gga-miR-99a-3p	tgu-miR-99-3p
TCTTTGGTTATCTAGCTGTAT(G)	63324	50427	gga-miR-9-5p	tgu-miR-9-5p
TAAAGCTAGAGAACCGAATGT	2252	2220	gga-miR-9-3p
GTGGGGATTTGTTGCATTACTT	171	184	gga-miR-92-5p	tgu-miR-92-2-5p
TATTGCACTTGTCCCGGCCTGT	291987	335217	gga-miR-92-3p	tgu-miR-92-3p
TGGAAGACTAGTGATTTT	9	14	gga-miR-7b
ACAGGGCTGGCTGATCCG(T)	4	4	gga-miR-7452-5p
TGGAAGACTAGTGATTTTGTTGTT	23511	31114	gga-miR-7	tgu-miR-7-5p
TGGTCATGTATGATACTGCACAC(A)	7	4	gga-miR-6516-3p
TTAAGACTTGTAGTGATGTTT	933	745	gga-miR-499-5p	tgu-miR-499-5p
CAACCTGGAGGACTCCATGCTG	39	37	gga-miR-490-3p	tgu-miR-490-3p
TGGTCGTATGTATGACGTCATT	9	23	gga-miR-489-5p	tgu-miR-489-5p
TGACATCATATGTACGGCTGCT	1039	1119	gga-miR-489-3p	tgu-miR-489-3p
TCCTCATTGTACATGCTGTGTG	56	69	gga-miR-460b-5p
ACAGCGCATGCAATGTGGACA	2	2	gga-miR-460b-3p	tgu-miR-460b-3p
CCTGCATTGTACACACTGTGTG	1860	1700	gga-miR-460a-5p	tgu-miR-460a-5p
CACAGCGCATACAATGTGGA(TT)	6	2	gga-miR-460a-3p	tgu-miR-460a-3p
ATAGCTCTTTGAATGGTACTGC	169	183	gga-miR-458a-3p
CAGGCTGGTTAGATGGTTGTCA	4061	4645	gga-miR-456-3p	tgu-miR-456-3p
TGTGCCCTTGGACTACATCGTG	1448	1517	gga-miR-455-5p	tgu-miR-455-5p
(G)CAGTCCATGGGCATATACAC(T)	88	70	gga-miR-455-3p	tgu-miR-455-3p
TAGTGCAATATTGCTTATAGGGT	1294	1298	gga-miR-454-3p	tgu-miR-454-3p
AAACCGTTACCATTACTGAGT	939	868	gga-miR-451	tgu-miR-451
TGGCAGTGTATGTTAGCTGG(T)	5	6	gga-miR-449a
TAATACTGTCTGGTAATGCCGT	67	35	gga-miR-429-3p
AGATCAGAAGGTGATTGTGGCT	151	189	gga-miR-383-5p	tgu-miR-383-5p
TTTGTTCGTTCGGCTCGCGTT	151	158	gga-miR-375	tgu-miR-375
TAATGCCCCTAAAAATCCTTAT	120	78	gga-miR-365-3p	tgu-miR-365-3p
(G)AGGGACTTTCAGGGGCAGCTGT(G)	1368	1314	gga-miR-365-2-5p	tgu-miR-365-2-5p
AGGGACTTTTGGGGGCAGATGTG	104	58	gga-miR-365-1-5p	tgu-miR-365-1-5p
CTGTAAACGCTTTCTGATGT	3	5	gga-miR-3607-3p
TGGATATGATGACTGATTATCTGAAA	71	39	gga-miR-3535
AGGCAGACTGTGACTTGTTGT	1	1	gga-miR-3529
AGGCAGTGTAGTTAGCTGATTGC	52	17	gga-miR-34b-5p	tgu-miR-34b
TGGCAGTGTCTTAGCTGGTTG(TT)	25	14	gga-miR-34a-5p	tgu-miR-34a
AATCAGCAAGTATACTGCCCT(A)	1	1	gga-miR-34a-3p
GTGCATTGTAGTTGCATTGC	60	53	gga-miR-33-5p	tgu-miR-33-5p
TATTGCACATTACTAAGTTGCA	125	111	gga-miR-32-5p	tgu-miR-32
CAATTTAGTGTGTGCGATACT	14	5	gga-miR-32-3p
AGGCAAGATGTTGGCATAGCTG	535	440	gga-miR-31-5p	tgu-miR-31
TGTAAACATCCTTGACTGGAAGCT	10715	6499	gga-miR-30e-5p	tgu-miR-30a-5p
CTTTCAGTCGGATGTTTACAGC	11716	8555	gga-miR-30e-3p	tgu-miR-30a-3p
TGTAAACATCCCCGACTGGAAGCT	103042	91760	gga-miR-30d	tgu-miR-30d-5p
TGTAAACATCCTACACTCTCAGC	43964	36579	gga-miR-30c-5p	tgu-miR-30c-5p
CTGGGAGAAGGCTGTTTACTCT	935	684	gga-miR-30c-2-3p	tgu-miR-30c-3p
CTGGGAGAGGATTGTTTACGCC	1949	1617	gga-miR-30c-1-3p
TGTAAACATCCTACACTCAGCT	85	68	gga-miR-30b-5p	tgu-miR-30e
CTGGGGGGTGGATGTTTACTTC	14	4	gga-miR-30b-3p
CTTTCAGTCGGATGTTTGCAGC	7310	7008	gga-miR-30a-3p
TGTAAACATCCTCGACTGGAAGCT	36236	25254	gga-miR-30a/b-5p	tgu-miR-30a/b-5p
(T)TTGGCTGTTGTGGTGTGC(A)	6	5	gga-miR-3064-5p
TTTAACATGGAGGTGCTTTCTG	1	12	gga-miR-302b-5p
TAAGTGCTTCCATGTTTTAGT	3	4	gga-miR-302b-3p
GCTCTGACTTTATTGCACTACT	309	266	gga-miR-301b-5p	tgu-miR-301-5p
CAGTGCAATAGTATTGTCAAAGC	26	37	gga-miR-301b-3p	tgu-miR-301-3p
(GC)TCTGACAATGTTGCACTACT	522	403	gga-miR-301a-5p
CAGTGCAATAATATTGTCAAAGC	43	58	gga-miR-301a-3p
CTAGCACCATTTGAAATCAGTG	20	40	gga-miR-29b-3p	tgu-miR-29b-3p
CTGGTTTCATATGGTGGTTTAGA	25	57	gga-miR-29b-1-5p	tgu-miR-29b-1-5p
TAGCACCATTTGAAATCGGTTA	31	34	gga-miR-29a-3p	tgu-miR-29a-3p
CATCCCCATTCCACTCCTAGCAG	14115	11941	gga-miR-2954	tgu-miR-2954-3p
AGAGCTTAGCTGATTGGTGAAC	693	621	gga-miR-27b-5p	tgu-miR-27-5p
TTCACAGTGGCTAAGTTCTGC	12406	12353	gga-miR-27b-3p	tgu-miR-27-3p
TTCAAGTAATCCAGGATAGGCT	179337	164250	gga-miR-26a-5p	tgu-miR-26-5p
CCTATTCTTGGTTACTTGCACT	40	15	gga-miR-26a-3p	tgu-miR-26-3p
GTGCCTACTGAGCTGATATC(A)	1	11	gga-miR-24-5p	tgu-miR-24-5p
TGGCTCAGTTCAGCAGGAACAG	19845	23518	gga-miR-24-3p	tgu-miR-24-3p
TGGGTTCCTGGCATGATGATTT	96	98	gga-miR-23b-5p	tgu-miR-23-5p
ATCACATTGCCAGGGATTACC(AC)	282	232	gga-miR-23b-3p	tgu-miR-23-3p
AGTTCTTCAGTGGCAAGCTTT	198	244	gga-miR-22-5p
AAGCTGCCAGTTGAAGAACTGT	8273	8560	gga-miR-22-3p
TGTCAGTTTGTCAAATACCCCAA	29	12	gga-miR-223	tgu-miR-223
AGCTACATCTGATTACTGGGTCA	117	74	gga-miR-222b-3p
AGCTACATCTGGCTACTGGGTCTC	82164	106243	gga-miR-222a	tgu-miR-222-3p
ACCTGGCATACAATGTAGATTTCTGT	2413	1358	gga-miR-221-5p	tgu-miR-221-5p
AGCTACATTGTCTGCTGGGTTTC	11532	12205	gga-miR-221-3p	tgu-miR-221-3p
CACAAGAATTGCGTTTGGACAAT	235	149	gga-miR-219b	tgu-miR-219b
TTGTGCTTGATCTAACCATGT	7725	9245	gga-miR-218-5p	tgu-miR-218-5p
TACTGCATCAGGAACTGATTGGA	73	28	gga-miR-217-5p	tgu-miR-217-5p
AAATCTCTGCAGGCAAATGTGA	80	49	gga-miR-216b
TAATCTCAGCTGGCAACTGTGA(GC)	4	1	gga-miR-216a	tgu-miR-216a-5p
TAGCTTATCAGACTGATGTTGAC	1722068	1295877	gga-miR-21-5p	tgu-miR-21-5p
ATGACCTATGAATTGACAGACT	182	414	gga-miR-215-5p	tgu-miR-215-5p
TACAGCAGGCACAGACAGG(CAG)	1368	2327	gga-miR-214	tgu-miR-214-3p
AACAACAGTCGGTAGGCT	153	198	gga-miR-21-3p	tgu-miR-21-3p
ATGCAGAAGTGCACGGAAACAGCT	203	193	gga-miR-2131-5p
CTGTTACTGTTCTTCTGATGG	1229	1108	gga-miR-2131-3p
CAAAGTGCTCATAGTGCAGGTAG	5593	4808	gga-miR-20b-5p	tgu-miR-20b-5p
ACTGTAATGTGGGCACTTAC	21	44	gga-miR-20b-3p	tgu-miR-20b-3p
TAAAGTGCTTATAGTGCAGGTAG	12742	8170	gga-miR-20a-5p	tgu-miR-20a-5p
TGGAATGTAAGGAAGTGTGTGG	894795	921574	gga-miR-206
CCCTTCATTCCACCGGAATCTGT	73	97	gga-miR-205b	tgu-miR-205
TCCTTCATTCCACCGGAGTCTGT	31	26	gga-miR-205a
TTCCCTTTGTCATCCTATGCCT	322	321	gga-miR-204	tgu-miR-204
(G)TGAAATGTTTAGGACCACTTG	284	295	gga-miR-203a	tgu-miR-203-3p
CATCTTACTGGGCAGCATTGGA	9	12	gga-miR-200b-5p	tgu-miR-200b-5p
TAATACTGCCTGGTAATGATGAT	196	175	gga-miR-200b-3p	tgu-miR-200b-3p
TAACACTGTCTGGTAACGATGTT	52	66	gga-miR-200a-3p	tgu-miR-200a-3p
TGGAATGTTAAGAAGTATGTAT	210	136	gga-miR-1b-3p
TGGAATGTAAAGAAGTATGTAT	60916	16860	gga-miR-1a-3p	tgu-miR-1-3p
TGTGCAAATCCATGCAAAACTG	570	446	gga-miR-19b-3p	tgu-miR-19b-3p
GTTAGTTTTGCATAGTTGCACT	29	30	gga-miR-19a-5p	tgu-miR-19a-5p
TGTGCAAATCTATGCAAAACTGAT	331	253	gga-miR-19a-3p
CCCAGTGTTCAGACTACCTGTTC	232246	174827	gga-miR-199-5p	tgu-miR-199-5p
ACAGTAGTCTGCACATTGGTT	65945	57819	gga-miR-199-3p	tgu-miR-199-3p
TAGGTAGTTTCATGTTGTTGGG	12704	13723	gga-miR-196-5p	tgu-miR-196
ACAAGAACATCAAACTACCTGA	13	19	gga-miR-196-1-3p
TGTAACAGCAACTCCATGTGGAC	19	31	gga-miR-194	tgu-miR-194-5p
TGGGTCTTTGCGGGCGAGATGA	2453	2767	gga-miR-193b-5p	tgu-miR-193b-5p
AACTGGCCCACAAAGTCCCGCT	24	20	gga-miR-193a-3p	tgu-miR-193a-3p
AACTGGCCTACAAAGTCCCA	4	4	gga-miR-193a-3p	tgu-miR-193b-3p
TGATATGTTTGATATATTAGGTTG	41	21	gga-miR-190a-5p	tgu-miR-190-5p
TAAGGTGCATCTAGTGCAGTTAG	55	74	gga-miR-18b-5p	tgu-miR-18b
ACTGCCCTAAATGCTCCTTCTGGC	95	127	gga-miR-18b-3p
TAAGGTGCATCTAGTGCAGATAG	216	211	gga-miR-18a-5p	tgu-miR-18a
ACTGCCCTAAGTGCTCCTTCTG	64	70	gga-miR-18a-3p
GCTACAACACAGGACATGGGAG	94	102	gga-miR-187-5p	tgu-miR-187-5p
TCGTGTCTTGTGTTGCAGCCAG	969	1172	gga-miR-187-3p	tgu-miR-187-3p
TGGACGGAGAACTGATAAGGGT	2421	1579	gga-miR-184-3p	tgu-miR-184
TATGGCACTGGTAGAATTCACT	1287	1518	gga-miR-183	tgu-miR-183
AACATTCATTGCTGTCGGTGGGT	6891	8779	gga-miR-181b-5p	tgu-miR-181b-5p
CTCACTGATCAATGAATGCAAA	123	58	gga-miR-181b-2-3p
CTCACTGAACAATGAATGCA(A)	90	18	gga-miR-181b-1-3p	tgu-miR-181b-1-3p
AACATTCAACGCTGTCGGTGAGT	5409	8161	gga-miR-181a-5p	tgu-miR-181a-5p
ACCATCGACCGTTGATTGTACC	3273	1425	gga-miR-181a-3p	tgu-miR-181a-1-3p
AGTTGTAGTCTTTCAAACAGA	9	27	gga-miR-1805-5p	tgu-miR-1805-5p
TGTATTGGAACACTACAGCTC	16	23	gga-miR-1805-3p	tgu-miR-1805-3p
CAAAGTGCTTACAGTGCAGGTAG	4086	3083	gga-miR-17-5p	tgu-miR-17a-5p
CTGCAGTGAAGGCACTTGTAGC	26	22	gga-miR-17-3p	tgu-miR-17a-3p
TAGCAGCACGTAAATACTGGAG	8444	5634	gga-miR-16c-5p	tgu-miR-16c
TTGACATCATCATACTTGGGAT	662	562	gga-miR-1662	tgu-miR-1662
TAGCAGCACGTAAATATTGG(TG)	859	650	gga-miR-16-5p	tgu-miR-16a-5p
TGAGGATTAATGACTGTCTGGG	3	6	gga-miR-1641	tgu-miR-1641
CCCAATATTATTGTGCTGCTT	8	3	gga-miR-16-2-3p	tgu-miR-16b-3p
CCAGTATTAACTGTGCTGCTGAA	26	5	gga-miR-16-1-3p	tgu-miR-16a-3p
TAGCAGCACATCATGGTTTGTA	81	60	gga-miR-15c-5p	tgu-miR-15c-5p
CAGACCATTCTGGGCTGCCTCA	31	12	gga-miR-15c-3p	tgu-miR-15c-3p
TAGCAGCACATCATGGTTTGCA	29	18	gga-miR-15b-5p	tgu-miR-15b-5p
CGAATCATTATTTGCTGCTTTA	17	5	gga-miR-15b-3p
TAGCAGCACATAATGGTTTGTG	48	33	gga-miR-15a	tgu-miR-15a-5p
ACATGTTTACAGGGCTCTTCAT	224	179	gga-miR-1597-5p
ACGGGCTGGGCTGGGCTGGGC	1	2	gga-miR-1587
TTCGATGCTTGTATGCTACTCC	26744	19977	gga-miR-1559-5p	tgu-miR-1559
AGTTACATGTATGCATCGAGC(A)	101	56	gga-miR-1559-3p
CGCTAGCTGCTCTGCACT	15	8	gga-miR-1552-3p
TTAATGCTAATCGTGATAGGGG	2	6	gga-miR-155	tgu-miR-155-5p
AAAGTTCTGTGACACTCAGACT	24	11	gga-miR-148a-5p
TCAGTGCACTACAGAACTTTGT	1352967	1250960	gga-miR-148a-3p	tgu-miR-148-3p
GTGTGCGGAAATGCTTCTG	83	193	gga-miR-147	tgu-miR-147
TGAGAACTGAATTCCATGGACT	189586	185169	gga-miR-146c-5p	tgu-miR-146a-5p
GTCCATGGTATTCAGTTCTCTA	478	250	gga-miR-146c-3p	tgu-miR-146a-3p
TGAGAACTGAATTCCATAGGCGTT	93794	100037	gga-miR-146b-5p	tgu-miR-146b-5p
TGCCCTATGGATTCAGTTCTGC	851	928	gga-miR-146b-3p	tgu-miR-146b-3p
TGAGAACTGAATTCCATGGGTTG	2653	1399	gga-miR-146a-5p	tgu-miR-146c
ACCCATGGGGCTCAGTTCTTC(A)	18	6	gga-miR-146a-3p
TCGCACAGGAGCAAGTTACCGC	38	49	gga-miR-1451-5p
GGATATCATCATATACTGTA	2	2	gga-miR-144-5p
AGTGCGTGATGATGGAAA	401	690	gga-miR-1434
CCCATAAAGTAGAAAGCACT	159	121	gga-miR-142-5p	tgu-miR-142-5p
TGTAGTGTTTCCTACTTTATGG	43	43	gga-miR-142-3p	tgu-miR-142-3p
TCCTTAACTCATGCCGCTGTG	1925	1031	gga-miR-1416-5p
CAGTGGTTTTACCCTATGGTAG	1766	1476	gga-miR-140-5p	tgu-miR-140-5p
ACCACAGGGTAGAACCACGGAC	9729	7430	gga-miR-140-3p	tgu-miR-140-3p
AGCTGGTGTTGTGAATCAGGC(CG)	21	28	gga-miR-138-5p	tgu-miR-138-5p
ACGGGTATTCTTGGGTGGATA(ATA)	1	1	gga-miR-137-5p	tgu-miR-137-5p
TTATTGCTTAAGAATACGCGTAG	8	8	gga-miR-137-3p	tgu-miR-137-3p
TATGGCTTTTTATTCCTATGTG	321	292	gga-miR-135a-5p	tgu-miR-135a-5p
TGTAGGGATGGAAGCCATGAAA	34	12	gga-miR-135a-3-3p	tgu-miR-135a-1-3p
ATGTAGGGCGAAAAGCCATGGG	6	11	gga-miR-135a-2-3p	tgu-miR-135a-2-3p
TATAGGGATTGAAGCCGTGCAA	5	12	gga-miR-135a-1-3p
TTTGGTCCCCTTCAACCAGCTG	1674	705	gga-miR-133c-3p
TTTGGTCCCCTTCAACCAGCT	480	375	gga-miR-133b
AGCTGGTAAAATGGAACCAAAT	659	128	gga-miR-133a-5p	tgu-miR-133-5p
(T)TTGGTCCCCTTCAACCAGCT(GT)	8030	2729	gga-miR-133a-3p	tgu-miR-133-3p
TACAGTGATCACGTTACGATGGA	1	1	gga-miR-1329-5p
CCTTTTTATGTTGTACTACTAGT	13	8	gga-miR-130c-5p
CAGTGCAATGTTAAAAGGGC	68	77	gga-miR-130c-3p	tgu-miR-130c-3p
CCTCTTTCCCTGTTGCACTACT	11005	7897	gga-miR-130b-5p	tgu-miR-130b-5p
CAGTGCAATAATGAAAGGGCGT	21529	28447	gga-miR-130b-3p	tgu-miR-130b-3p
GCCCTTTTTCTGTTGTACTACT	482	253	gga-miR-130a-5p	tgu-miR-130a-5p
CAGTGCAATATTAAAAGGGC	124	191	gga-miR-130a-3p	tgu-miR-130a-3p
CCACCTCCCCTGCAAACGTCC(A)	18	16	gga-miR-1306-5p
TGGACGTTGGCTCTGGTGGTGA	318	382	gga-miR-1306-3p
TCACAGTGAACCGGTCTCTTT	227492	199915	gga-miR-128-3p	tgu-miR-128-3p
GGGGGCCGTTACACTGTAAGA(GA)	339	65	gga-miR-128-2-5p	tgu-miR-128-2-5p
CGGGGCCGTAACACTGTCTGAGA	172	98	gga-miR-128-1-5p	tgu-miR-128-1-5p
CATTATTACTTTTGGTACGCG	35	34	gga-miR-126-5p	tgu-miR-126-5p
TCGTACCGTGAGTAATAATGCG	2728	2650	gga-miR-126-3p	tgu-miR-126-3p
TCCCTGAGACCCTAACTTGTG	56207	57885	gga-miR-125b-5p	tgu-miR-125-5p
ACAAGTCAGGCTCTTGGGACC	2495	1634	gga-miR-125b-3p	tgu-miR-125-1-3p
TCAAGGTCCGCTGTGAACAC(G)	4	1	gga-miR-124c-3p
CGTGTTCACAGCGGACCTT(GAT)	15	1	gga-miR-124a-5p	tgu-miR-124-5p
TAAGGCACGCGGTGAATGC(CAA)	8	17	gga-miR-124a-3p	tgu-miR-124-3p
TGGAGTGTGACAATGGTGTTTG	169	211	gga-miR-122-5p	tgu-miR-122-5p
TACCCTGTAGAACCGAATTTGT	92727	79991	gga-miR-10b-5p	tgu-miR-10a-5p
AGATTCGATTCTAGGGGAAT	101	70	gga-miR-10b-3p	tgu-miR-10a-3p
TACCCTGTAGATCCGAATTTGT	184905	156917	gga-miR-10a-5p
CAAATTCGTATCTAGGGGAAT	174	179	gga-miR-10a-3p
AGCAGCATTGTACAGGGCTAT	535	399	gga-miR-107-3p	tgu-miR-107
AAAAGTGCTTACAGTGCAGGTAG	4203	3446	gga-miR-106-5p	tgu-miR-106-5p
ACTGCAGTATAAGCACTTCTGGC	3201	3862	gga-miR-106-3p
AGCAGCATTGTACAGGGCTATGA	13578	8919	gga-miR-103-3p	tgu-miR-103-3p
GTACAGTACTGTGATAACTGAA	39718	26715	gga-miR-101-3p	tgu-miR-101-3p
CGGTTATCATGGTACCGGTGCTGT	3	6	gga-miR-101-1-5p	tgu-miR-101-1-5p
AACCCGTAGATCCGAACTTGTG	393022	411572	gga-miR-100-5p	tgu-miR-100-5p
CAAGCTTGTATCTATAGGTATG(T)	4	1	gga-miR-100-3p
TGAGGTAGTAGATTGAATAGTT	6034	6029	gga-let-7k-5p	tgu-let-7e-5p
CTATACAATCTACTGTCTTTCC	268	136	gga-let-7k-3p（gga-let-7a-3p）	tgu-let-7e-3p
CTATACAGTCTATTGCCTTCCT	1	4	gga-let-7j-3p	tgu-let-7a-4-3p
TGAGGTAGTAGTTTGTGCTGTT	215633	225244	gga-let-7i	tgu-let-7i-5p
TGAGGTAGTAGTTTGTACAGTT	50952	40509	gga-let-7g-5p	tgu-let-7g-5p
TGAGGTAGTAGATTGTATAGTT	343580	305613	gga-let-7f-5p	tgu-let-7f-5p
CTATACAATCTATTGCCTTCCC	9	5	gga-let-7f-3p	tgu-let-7f-3p
AGAGGTAGTGGGTTGCATAGTT	1	1	gga-let-7d
TGAGGTAGTAGGTTGTATGGTT	83741	96473	gga-let-7c-5p	tgu-let-7c-5p
CTGTACAACCTTCTAGCTTTCC	490	149	gga-let-7c-3p	tgu-let-7c-3p
TGAGGTAGTAGGTTGTGTGGTT	34390	43238	gga-let-7b	tgu-let-7b-5p
TGAGGTAGTAGGTTGTATAGTT	281772	287123	gga-let-7a-5p/gga-let-7j-5p	tgu-let-7a-5p
CTGTACAACCTCCTAGCTTTCC	535	216	gga-let-7a-2-3p	tgu-let-7a-2-3p
AATTGCACGGTATCCATCTGTA	84344	112556		tgu-miR-363-3p
AATGACACGATCACTCCCGCTGAGC	21816	12557		tgu-miR-425-5p
CTTTTTGCGGTCTGGGCTTGC	19946	30636		tgu-miR-129-5p
GTGGATCACGATGCAATTTTGA	10581	12513		tgu-miR-363-5p
TGCTGAGAGGGCTTGGGGAGAGG(A)	8256	16298		tgu-miR-2954-5p
AAAGTTCTGTGACACTCCGACT	6420	2712		tgu-miR-148-5p
ACCATCGACCGTTGACTGTACC	5345	3321		tgu-miR-181a-2-3p
AGGTTGGGATCAGTTGCAATGCT	4243	4953		tgu-miR-92-1-5p
CTTTCAGTCGGATGTTTGC	2612	2933		tgu-miR-30b-3p
ACGGGTTAGGCTCTTGGGAGCT	1741	4088		tgu-miR-125-2-3p
TACAGTGATCAGGTTACGATGG	1584	1408		tgu-miR-1329-5p
ATAAAGCTAGATAACCGAA	1564	1720		tgu-miR-9-3p
CGCTCAGTAGTCAGTGTAGATT	1362	1442		tgu-miR-222-5p
TGCCTGTCTACACTTGCTGTGC	802	746		tgu-miR-214-5p
AGAGGTAGTAGGTTGCATAGTT	511	514		tgu-let-7d-5p
CAGATCACCTCTTGGCTGTGGG	262	185		tgu-miR-2970-3p
ACCCTATCAATATTGCCTCTGCT	204	100		tgu-miR-454-5p
AAGCCCTTACCCCAAAAAGCAT	199	179		tgu-miR-129-3p
GACAGTCAGCAGTTGGTCTGGT	139	145		tgu-miR-2970-5p
TTGACTTCAATAGGAGCAGGATT	116	90		tgu-miR-1677-3p
AGGACTGTCTAACCTGAGAATG	108	98		tgu-miR-1388-5p
TCTACAGTGCATGTGTCTCCAGT	93	87		tgu-miR-139-5p
TAACAGTCTACAGCCATGGTCG	90	108		tgu-miR-132
TGCATTGCGACGGGTTACATC	77	85		tgu-miR-1397-5p
TAGCAGCACGTAAATATTGG	74	65		tgu-miR-16b-5p
CTTTCAGTCAGATGTTTGCTGC	67	45		tgu-miR-30d-3p
AGTAACTTGCTCCTGTGAGA	38	49		tgu-miR-1451-3p
CTATACAACCTGCTGCCTTTCT	34	18		tgu-let-7d-3p
TTGCATAGTCACAAAAGTGATC	32	21		tgu-miR-153-3p
CTATACAACCTACTGCCTTCC	24	9		tgu-let-7b-3p
GGATATCATCGTATACTGTAAGT	11	12		tgu-miR-144-5p
TCATTTTTGTGATTTGCAGCT	10	2		tgu-miR-153-2-5p
ATCTCAGGTTCGTCAGCCCATG	9	12		tgu-miR-1388-3p
GCCCTTTTTATGTTGTACTAC	6	2		tgu-miR-130c-5p
CTCTGCTTGGTGACCTTGGGC	4	4		tgu-miR-2968
AGCCTGCTGAGAGTGAAATTGA	3	9		tgu-miR-2984-5p
CTGCGCAAGCTACTGCCTTGCT	3	7		tgu-let-7i-3p
CGGAGCGGAGCGGAGCGGG	3	5		tgu-miR-2976
CAACAAATCACAGTCTGCCAT	3	3		tgu-miR-7-1-3p
CCATCGGGGATGTCGTGTCT	3	3		tgu-miR-425-3p
AGGCAGTGTAGTTAGCTGATTGT	1	17		tgu-miR-34c-5p
AGTTTTGCAGGTTTGCATCCCAGC	1	3		tgu-miR-19b-2-5p
TCCAGCATCAGTGATTTTGTTGT	1	3		tgu-miR-338-3p
TGTGCAAATCTATGCAAAGCTG	1	2		tgu-miR-19a-3p
ACCCTGTAGGCTCGAATTTGTG	7870	7838
TTAGTGCGCAGTAAGCTAGGGTG	1544	1329
TCCTGGTTGTCTGTCCCCTGCAG	937	1062
GGCTGTGCTGTAAGTGTTCCCT	982	990
TTGCCGTGATGACTTCTCTTAGGA	361	475
CATCGGGGATGTCGTGTCTGTCC	414	356
TGGTGCACGAGGGCCTGATGTTG	340	345
TGCCAATTTTAGTGCTGTAGCT	435	294
TTAATGCTAATTGTGATAGGGGTT	272	270
TGTCCCTTCGGGCTGTCTCACGC	268	246
GAAACCAAGCGTCGGTGGAGCCT	292	241
CAAAGGGAGGGGTAGGTTTAGC	172	211
CAGCCTACCGACTGTTGTTGCC	145	186
CTTGTGGTCAGCTCTGGTGGGA	125	174
CCCACGTGAGGACGGGTGCTGT	121	143
TCCGGCCTGGAGACGACCTTATCG	93	118
CTCCTGGCTATGATCTGTGCTGC	87	110
ACAATTGTGTGAGTTGAGTACA	209	84
TGGAATGTTAAGAAGTATGTATT	101	78
TCCTGCTGTGGCATGCTACTC	110	76
TGTTCCTGCTGAACTGAGCCAG	68	76
AGATGATGAGAGCTCTGGGTGC	58	67
CTGGGCTGGGCTGGGCTGGGC	28	61
TCGGGCTGAATCCTTGCGTGCT	34	59
TGCCTGGCTGTGCGCGCTGTCAT	40	54
GCTGGATGATGTATGCTTCTGACT	61	52
TGTGAGTTTTGTGTGTGGTGT	35	52
TGATGAAATCACCCTATGGCCTGT	65	49
CACAGCAAGTGTAGACAGGC	30	49
AAGCGGCGCTGCTCTCAGGTGAT	22	49
TTATGCTCCTGAATGCCTTTGG	72	47
CACGTGTGTGTGCAGCAGCTCT	45	45
CTCGGGGATGTGGAGATGGG	23	44
TCTTGGGCAGGGAGTTTCAGCTG	41	42
TGCAGAATTACTAGGAGCAGATG	33	40
TCTGTTCTCCTGGCTGCCTTG	22	38
ATGTGGCTGGAAAGTAATCCTG	48	31
TAGGAAACCTGGTAGCATGCAG	25	31
TTCCAAACTCAGACATATTGA	22	29
ACTGAGATCGCTGGGGTGCTC	20	29
AGGCTTGAAATGCTGCGGGGCT	22	28
AGCAGGATGGCGTGCTGGCAGAGG	28	27
TGGACGGAGAACTGATAAGGGTA	31	26
TAAGGGTGTTCAGAATTAGGTC	25	25
TTTTCTGTGCCTGTGCTCTGAGA	46	24
TTGAGGTTTTGGAGTGTTCTTG	29	24
TCGACTTTCTGTGCAGTTTCAGGG	33	23
TGTCCTGGGGTCTGTGCGCTGC	10	23
GAAGAGCTCTGCAAGCATGCAA	22	22
CAGGCTCTGGCTCTCCTCTTGA	22	22
TCTGGCGGTGCTGATTTCCTGC	12	22
TGATATGTTTGATATTAGGTTG	28	21
TTTGGGACCCATCTGCTTCAC	21	21
AATCTGTGCAAAAGAAAGGGGC	13	21
CGTGGGGAGGGGGACACTGCC	16	19
TGTCCCTGTGCTGTGCTCCTGG	15	19
TCTGTGGGACCAAGGCTGGGAGA	11	19
CCCAGGCCAGGGGAGCTGCTCT	34	18
CTACGCCGCCGTCTCTCTGTTG	20	18
TTTTCGCAGCCCGCACGCTCTG	19	18
CTGGGCTGGGCTGGGCTGGG	7	18
TATATTTTAAGGAGCTGGTTCA	5	18
CGGGGACACCGTGGTGGCAGC	15	17
GCAGTGCAGGGACAGAGCTGGC	11	17
TTGTTTTTTTTCTCCTCTGACC	21	16
AGGGGATGATGAGGGACTGCTCA	14	16
CTGGCAAGACCCTGGGATGGC	12	16
TTTAGTGTGATAATGGCGTTTG	18	15
TTTGGCACTAGCACATTTTTGCT	17	15
TTTTGTGAGAGTAAGGACTGCA	16	15
CTATCCTGGATTACTTGAACC	9	15
TCAGGAGATGGTGCGGCACATGA	7	15
AGTAGCACAGAGAGCAAGGCAG	5	15
CTAATGATGATGGAAACGCTGT	13	14
AATGTGGAGTTGGCTGGGCTG	10	14
CGTGCGTGGCTTACCTGGAAGT	6	14
TCAGCTAAGCTCCTGGACTTTG	22	13
CAAGCTGTTGGGCTGCATTCCT	13	13
TAAGCCTCGTGTCTCTGCAG	6	13
TGGGACGGGGCAAGGTCTGCACC	15	12
CAGAGAGACTTGGTGTGGGCACA	10	12
TTGGTTCTGGATGTAAATGAAGA	9	12
TAGTGCAGAGGACATCTAGTC	7	12
TAGGTGGTTCAGTAAACTGTGGGA	27	11
AAGGCTGCATGCTCTCAGGTGG	9	11
TGGAGGGCTCTCGGTGGCTGT	6	11
GAGCAACTAGGAACAGGTCTGT	5	11
AAACTCCTGTCTGCTGTAGGTG	15	10
TGAATAAGGAAACATCTCTGGCAG	15	10
TTCCAGTGTGATTGTGGCTACC	14	10
ACTGGAGCTGGTGCTGCACGAGC	14	10
TATCCTCAGAGTCTCTGGCAGA	14	10
ACCCTGTGGGTACCTGCACTGT	14	10
AGGGTCTGGGTGTCTCTGTCTGT	8	10
CTCACACCTTCCCACTCTGGACA	7	10
TGCCTGAAGGATTTGGATGCCC	7	10
TGACTTTCAGATCTGTGAAACAT	6	10
TGTGTTTGGAGGAGATGGGA	6	10
TATCTCACTGTTGAAATGCAGA	5	10
TTCCAAACTCAGACATATTG	5	10
TCACAGGCAGCAGCTGAGCAGGT	7	9
GATGGCTGCACTATCTGTGGAT	6	9
TTTGGTCTCCTGAGGTTGCTTTGA	4	9
TAGTGCAAAGGCAGCTCATGCTC	17	8
TCAGACGTGCTGGACATACCAGA	15	8
CTCTTCCAGCTCTGCCTTTGTC	14	8
TGGGAATGGCTGGGCTGCATGTGC	12	8
GAGAATAGCGTGTGTTCGTGCACT	11	8
TGTACTGTTGCTGATTTCTTCT	9	8
TGCACAGCTCTGATTTTCCTC	8	8
TGGGGCAGTGGCTCTCCTTGGG	7	8
TGGACGCGGGAGGGATGCTGAGC	6	8
CTGGGATTTTGGGGCAGAACCTG	6	7
TCACCAAGAAGAGCTCTGGGTT	10	6
CCTGAGCACTGATCATCCCTGCT	9	6
CATGAACTCTGGCTGGACTGG	8	6
TGACGGCCTCTTTCTCTTTGCAG	6	6
TGGCTGTGAGGGCTGCAGTCCATG	3	6
TTGACATCATCATACTTGGGATA	17	5
TCAGCTGTGCTCTGCTCTCCGC	7	5
CCGTGTTGTGCAGGAGGTGTTGA	7	3
CCCTGGGCTAGCTGGCGTGCAC	4	2
