# Supplementary material for: Virulent duck enteritis virus infected DEF cells generate a unique pattern of viral microRNAs and a novel set of host microRNAs
Source: BMC Vet Res. 2018 Apr 28;14:144. doi: 10.1186/s12917-018-1468-2 (PMC5923184; doi:10.1186/s12917-018-1468-2)
Supplement: Supplementary file 8 — Table S6. Novel duck miRNA expressed in DEF cells. The 212 mature sequence and sequence read count of novel duck miRNAs predicted with miRDeep in each sequenced sample of DEF cells. (XLSX 15 kb) [file 12917_2018_1468_MOESM8_ESM.xlsx]

## Sheet: 212miRNA
Table S6. Novel duck miRNA expressed in DEF cells.
The 212 mature sequence and sequence read count of novel duck miRNAs predicted with miRDeep in each sequenced sample of DEF cells
Novel miRNA sequence	Uninfected reads	DEV-infected reads
GGCTGGTCCGAAGGTAGTGGGGTA	0	6526
TTGCGATGATGAGCTGCTGAGCAC	0	129
TAGGACCAAGCAGCCTGCAGCTT	0	100
TGTGGTTTGTGACAGAGGAATGT	0	70
AATGCACTGGGGCTGTGTCTGCA	0	52
CTCTGATCTGATTCCCTTCTCT	0	51
TGTAAATCATGTAACTCTCTTGC	0	37
GAAATCAAGGATGGGTAAGACCT	0	35
TCCGAGAGTCGAGTCACATCT	0	35
TCCTGCTGCCTGACTCATTAGA	0	32
GCAAGTGGACTGCTCTCTTTGA	0	30
TGCGTCCTGATCCGCTCTGC	0	28
TGACTCCAGCTTTACATTTTGAA	0	27
TCTGATGTAGCCTTGTTCTCCA	0	26
TGAATTGAACAACGTGGCTAGA	0	24
ACTTAAATGTGGACGTACTTGCT	0	22
AATTCCGGTAACTGCACAAAAC	0	18
CAGTGCTGGTGCTGTGTGGTGC	0	17
ACATGCAGAGCTCTGCCCTCC	0	16
CTGCTCTTCAAAACTCTCTAG	0	16
AGGTCCCTTCGATAGCTCAGC	0	16
GTGAGTGCCTGGGCTGAAGGAGG	0	16
AGGCAGTGTGTTGTTCGGTGGCTG	0	15
TTGTCTGCAAGTTCTCCTAGC	0	13
CACCGGTGGGGAGCGTGGCTCT	0	13
TTGCCTGGCAGAAACCTAAACC	0	13
AAGGAGCTGATAGGTATGGAGT	0	13
TGCAGAAATGAGATGTGTCAC	0	12
GATGGGGACGGGAACGGGGTGC	0	12
TGGGGACGCCAAGTGAAGGAGC	0	11
TCTTCAGAGGGTGCTTAGATGTG	0	10
CATGTGGGTAAGTGCTTTGCTG	0	10
TCTCCTCGTGCCTGTTTCTGC	0	10
TTGGACTTACTGTGCATGTGCT	0	10
TCTCTTCTCTTTCTCTGGCAG	0	9
CCTGGCTCTGCAGCATCTGTTTC	0	9
TCCTAGCTGCCCTGAATCTCAG	0	9
CGGACACCCGGCCCCACGGCT	0	9
CCTCTTCTGCTTAATGTGCTCT	0	9
AGTTTTGCAGGTTTGCATCCAGC	0	9
CTGTGGCACTAGAAACTTTTCCT	0	8
TTGGGGTGGATTTTGGAGCTTGT	0	8
CAGAGAGCTGGAGTGGATTGA	0	8
CAGAGTGATGTGGACTGACTG	0	8
GCGGCGTGAGGGGGGCGAGGGC	0	8
TGGTTTAAGGCTGGCTGGGCA	0	7
TAGCTGTAAGAAAAAGAGAGG	0	7
TTTCCTCTGTTCTGTTCCTCTGC	0	7
CGCGGGGTGGGCAGGGCCGGGG	0	7
TGGACTGAATTGTCATAGGCTG	0	7
TCGGCTCCCGGTCTCCGCAC	0	7
GTGCTGTGATGCTGCCTGAGT	0	7
GATGTGCTTTCCTTCTGTGTGA	0	7
TGGGCACTGTGACCAAGGCAC	0	7
GCTGCTGATGAGTTCCTGATG	0	7
AATCTGTGATGTGTATCTGAGGTT	0	7
AGACTCGGATCAGAGACAAGGG	0	6
GAACGTGATGGACTAGCTGATC	0	6
CGTGGTGGCTTCTGTAGCAGGGG	0	6
TGGGGACAAGGCAAACACAGGA	0	6
ATATGCTGTGTCTTCTGTTTT	0	6
TTGGAGTGCTCTGAGCCCAGA	0	6
GATATAGTATTTACTCTTCCGA	0	6
TCCACATCTAGCAGTCTCTCAGC	0	6
TCTGTCCTGAATTCTGCTCCCAG	0	6
TTGAAGGGTCTTGAGTGGAGAAGC	0	6
AAACTGAGCGTGCTGAAAATGA	0	6
TGCTCTTTGTCATTCCTCTGCTT	0	6
TTGTGATTGTGCTAGAAGATGTA	0	6
TGTGTCTGAGTTGGTTAGTAAG	0	6
ATCCCTGATGCGTGAGCTGCTG	0	6
AGTGGGAAGATGTTTTGTGAAG	0	6
CTGCCGTGGCTCTGCTGTCCTG	0	5
TGGAAAGAAGGCAGCTGTTG	0	5
TATGAGGAGTAAGATTGCAAT	0	5
ACGAGGTGATGCAGTGGGATGG	0	5
TAAGATGATGATGATCTGAAC	0	5
TCATGTATGATACTGCACACAGT	0	5
TGAGATGAAGCACTGGAGCTT	0	5
CGGGGCGGCCGGGGCTGGGG	0	5
TCAGGTGCTGGTTTACTCTGAGG	0	5
TCTCTGAAGGGGCTCTAAGATT	0	5
TCTGGTGAGTGGATGTGCACA	0	5
AGCTGCTGGTTTGAGCTCCACC	0	5
ACTGGGCTGCTCGTGGGGAG	0	5
ACACCTGTTCTGGCTGGAGAGCG	0	5
CACAGGACTGTACCTGGGCTGT	0	5
TTAGCGCCGTGCACTGCCTTCC	0	5
TTGGGGTTGGGGGTTCAGAGCCTG	0	5
GGTGGCACCCTTCAGATCTGG	0	5
CAGTTGTGTCTGTGACCCCGA	0	5
AATCTGACCTGGGGAAGCCCTGA	0	5
TCACGGTAGCGAGCACTGCGC	0	5
TGATGTGTCCTTTCCTCTGCCAG	0	5
CCTGGGGCTCTTGGCTCGCTTC	0	5
GGGGCTGCTCTTACACTGAGT	0	5
AATCACTAAATTCACTGCCATC	0	4
CAATGTTTCTGCAGTGCAGT	0	3
TCCAGTATTGCATTGCTGCTTT	0	3
CCATGGATCTCCAGGTGGG	0	2
ATGTAACCCAACGCAGCATGA	0	2
GCTATTTCACTACACCAGGGT	0	2
ACTGCATTATAAGCACTTAAAGT	0	1
TCAGTTATCACAGTGCTGATG	0	1
TTCACACCAGAGTAACTGGGA	0	1
CACCAGGTTGCCTAAGGAGGGG	0	1
ACCAGGGCAGAGTAGAGG	0	1
CCGCCGCCGCGCCCTCCG	0	1
TCTGTCTGTCTGTCTCCTTCC	502	0
TGTAAATCATGTAACTCTCTTG	88	0
AGGCTTTTGGCATCTCTGAGGA	80	0
TGTGGTTTGTGACAGAGGAATGTC	61	0
TTCTCTGAATCACTGCCTTTGT	60	0
AATGCACTGGGGCTGTGTCTGC	52	0
GCAAAAGGGCTGGAGCTGCTCC	48	0
TCTGGCCTCGTAACCGCTCTGGT	41	0
CCAGTCCTGGTGCATGAGGAGC	40	0
TCCTGCTGCCTGACTCATTAG	38	0
CTGGGCTGGGCTGGGCTGGGCT	28	0
TCCAATTCTGATCATCCTCTTC	25	0
TATTCGGGACTCTTGTGTATCC	25	0
GAAATCAAGGATGGGTAAGACC	24	0
TTTTTCCTGCTGCTTCTGTGC	21	0
TAGGGAACCAGACGTTTCTGAGGT	17	0
TCTGATGTAGCCTTGTTCTCC	16	0
GTGAGTTGGGGTCTGGCCAGGC	15	0
AGTGCTGGTGCTGTGTGGTGC	15	0
AGCTTGCTGGCTGCAGAAAATGT	12	0
TTTCTCGATGGACACAGCTCC	12	0
CTCTTCTGTCCCAGCGCTTGCTG	11	0
CTATGATGATGTTCTAGACTGAAT	10	0
GCACGAGGCAGCAGGGCTCACC	10	0
TACACCGGTAGTTTCTGTTAGT	10	0
AAGACTCGGATCAGAGACAAGGG	10	0
CACCCCATGGGATGTGTGCTTC	10	0
ATGGACTTACCAAAGACTGACT	10	0
TCTGTAGCCACCTTTGGTCCAT	9	0
TGGGTTCTTCTGAAAGGTTGCT	9	0
CTCTCAGGATAGCTTGCCAGC	9	0
TTTCTTGTTTGCTTGGCTGGCTGT	9	0
TGTGTCGGGCAGGGGAAACTTGCG	9	0
ATGCATCCTTTGACAGACCTGGA	9	0
TCAACTGGGAGCTCTGGTGA	8	0
TTGTGATTGTGCTAGAAGATGTAG	8	0
CTTTCTTCCGTGGTGCTGCAGC	8	0
AAAGGCTCCTTTCTGACACTT	8	0
TTATAATGATGAAGTCCTGAAT	8	0
TGAGATACCTGGGCTAGAAT	8	0
TGTCCTAATCTTCTGCAACAAGC	8	0
TGCTGGCGGGGCCATGTGGAGGG	8	0
AAGGGGGTGATGGGTGCAGGC	8	0
TTCCTGCAGGCTGAGGCACGT	7	0
CATCTGGCTAAACACATCGTTC	7	0
CGGTGTGATGAATGTTTCCTGAAG	7	0
ATACAAAATATGGCTGCAGATAT	7	0
TCTGCAGCTCTCCTTCTACCCCC	7	0
TCTCGTCCTGTGTTCCCGTACA	7	0
CTCCAGTGATGAAGCTCTGATT	7	0
TCTCCTCGTGCCTGTTTCTGCAG	7	0
GTGAGAACCAGAGCTGCTGCGG	7	0
AATTGTCCTCTGCTGATGCTGGT	7	0
TGTCCAGTGCTGTTGGTTGTACC	7	0
ATGCGATGGGAACTGTTGTTTC	6	0
GTTTCAGGGGCAGCAGGGTTG	6	0
TCCCAGTGATTACACCTGACA	6	0
TCCGAGGGGACGGGACGAGGACA	6	0
TCGGGAGGGAGGGACGAGGCA	6	0
AGTGTCTGCAGGATCTCAGCT	6	0
GCTGCTGCTTGTGGCTCTGAGC	6	0
AACACTGTACAGTGCACTGACT	6	0
TTTCAGACAGGGTTTGGAACC	6	0
CGTGCCACTGTGTGCTCCCTGC	6	0
CACCCGCTGTGAACAAAATTGC	5	0
CTGACTCTCTGCTTCTCCTAG	5	0
TCTGGAAGAGGAAGATCTCTGC	5	0
ATCTCGCCCGCAAAGACCCAGC	5	0
GTTTAATGATGCACACTTCTGAAA	5	0
TGACTGGAGCTCTGCTGAACTCC	5	0
CCCCCTCCTTCCAGACTGTAGG	5	0
ACCGTGCTCGTGTCCTGGCAG	5	0
TTGGGGTCATGATGGTGCTGTGAG	5	0
TGGATGTACTCGTTGCGGCTTGT	5	0
CTGCCTTGTGGTGCTTTTCTGA	5	0
TGTTCAGTGGCTCTGACTTGTG	5	0
TTGTTGCCTTCCCTGTAGATGT	5	0
TGGGAGACTGGGATGTTTTTTGGC	5	0
TGGAATGCAGCACTTTACACCTT	5	0
CGGGGCTGGGCTGGGCTGGG	5	0
CATCGGCGGCTCGCTTAACGTGA	5	0
AATGCTGTGCTGCGCCCTTTGC	5	0
TGGTCTCCTTGGGCACTCGGT	5	0
AAGCGGCGCCGTGGCTTAGTTG	5	0
CCAAAAAGGACTGTGGTGGTTTT	5	0
ACATGCTTGCAGGACTGTAAGT	5	0
ATTTGGAGGTGTTTCTGTAGAAGG	5	0
TCGAGTATCTGGTACAGATTGGC	5	0
CATGGGGACACCGCCGCGCGTCG	5	0
CGGGGACGGGGACGGGGACG	5	0
TGCGCTCGGCTGCTGCCCTCT	5	0
TTAGTGCGCGGTAAGCTAGGGTG	7	0
ACATACTTCTTTATATGCCCATA	3	0
AACATCACTTTAAGTCTGTGCT	2	0
TGATTTCTTTTGGTGTTCAGAG	2	0
ATTTTTGTGATGTTGCAGCTAG	2	0
CCTTATCACTTTTCCAGCCCAGC	2	0
TCGGAGTGTCACAGAACTTTGC	1	0
AAACATGGTTCTGTCAAGCAC	1	0
TACAGTATAGATGATGTACT	1	0
TACAATGATGAGACTTTGGCTC	1	0
CAATGTTCCTGCAGTGCAGTA	1	0
AGGATTTTTAGGGGCATTATG	1	0
TTATTTTACAGACAGATCGCTT	1	0
