# Supplementary material for: Virulent duck enteritis virus infected DEF cells generate a unique pattern of viral microRNAs and a novel set of host microRNAs
Source: BMC Vet Res. 2018 Apr 28;14:144. doi: 10.1186/s12917-018-1468-2 (PMC5923184; doi:10.1186/s12917-018-1468-2)
Supplement: Supplementary file 9 — Table S7. Differentially expressed host alignment miRNA in CHv-infected DEF cells. Fold-change = log2 (infected/mock in expression) > 1 or < − 1, and p-value < 0.05 indicated significance differentially expressed miRNA. Fold-change < − 1 indicates down-regulated, Fold-change > 1 indicates up-regulated. (XLSX 12 kb) [file 12917_2018_1468_MOESM9_ESM.xlsx]

## Sheet: sheet1
Table S7. Differentially expressed host alignment miRNA in CHv-infected DEF cells.
Fold-change = log2 (infected/mock in expression) > 1 or < -1, and p-value < 0.05 indicated significance differentially expressed miRNA.
Fold-change<-1 indicates down-regulated, Fold-change>1 indicates up-regulated
NO	alignment miR-name	DEV-infected-expressed	Uninfected-expressed	DEV-infected-std	Uninfected-std	fold-change(log2 DEV-infected/Uninfected)	p-value
1	gga-miR-124a-5p	1	15	0.0872	1.2673	-3.86129	0.000349206
2	gga-miR-128-2-5p	65	339	5.6706	28.6412	-2.33652	3.80119e-44
3	gga-miR-16-1-3p	5	26	0.4362	2.1967	-2.33228	0.000161268
4	gga-miR-133a-5p	128	659	11.1668	55.6771	-2.31787	1.8747e-83
5	gga-miR-181b-1-3p	18	90	1.5703	7.6039	-2.2757	2.03933e-12
6	gga-miR-34c-5p	17	67	1.4831	5.6606	-1.93234	4.92325e-08
7	gga-miR-1a-3p	16860	60916	1470.88	5146.63	-1.80695	0
8	gga-miR-30b-3p	4	14	0.349	1.1828	-1.76091	0.0230645
9	gga-miR-15b-3p	5	17	0.4362	1.4363	-1.7193	0.0131725
10	gga-let-7c-3p	149	490	12.9988	41.3988	-1.67121	3.55425e-41
11	gga-miR-34b-5p	17	52	1.4831	4.3933	-1.56669	3.43598e-05
12	gga-miR-146a-3p	6	18	0.5234	1.5208	-1.53884	0.0181752
13	gga-miR-133a-3p	2729	8030	238.079	678.433	-1.51076	0
14	gga-miR-135a-2-3p	12	34	1.0469	2.8726	-1.45623	0.00158709
15	gga-miR-26a-3p	15	40	1.3086	3.3795	-1.36879	0.0010494
16	tgu-let-7b-3p	9	24	0.7852	2.0277	-1.36871	0.0118039
17	gga-miR-217-5p	28	73	2.4427	6.1676	-1.33623	1.24133e-05
18	gga-miR-15c-3p	12	31	1.0469	2.6191	-1.32295	0.00509302
19	gga-let-7a-2-3p	213	532	18.5822	44.9472	-1.27431	2.69616e-30
20	gga-miR-223	12	29	1.0469	2.4501	-1.22672	0.0106911
21	gga-miR-133c-3p	705	1674	61.5046	141.432	-1.20134	1.06271e-83
22	tgu-miR-148-5p	2712	6420	236.596	542.408	-1.19695	1.27E-313
23	gga-miR-181a-3p	1425	3273	124.318	276.527	-1.15339	8.61778e-152
24	gga-miR-148a-5p	11	24	0.9596	2.0277	-1.07934	0.036597
25	gga-miR-181b-2-3p	58	123	5.06	10.3919	-1.03825	3.23313e-06
26	tgu-miR-2954-5p	16298	8256	1421.85	697.527	1.02744	0
27	gga-miR-29b-3p	40	20	3.4896	1.6897	1.04629	0.00681855
28	gga-miR-20b-3p	44	21	3.8386	1.7742	1.11341	0.00281938
29	gga-miR-124a-3p	17	8	1.4831	0.6759	1.13373	0.0630195
30	gga-miR-29b-1-5p	58	27	5.06	2.2812	1.14934	0.000423569
31	gga-miR-215-5p	414	182	36.1176	15.3767	1.23196	0.00141634
32	tgu-miR-29b-1-5p	57	25	4.9727	2.1122	1.23528	0.00021606
33	gga-miR-147	193	83	16.8374	7.0124	1.26369	0.000333198
34	tgu-miR-125-2-3p	4088	1741	356.639	147.092	1.27774	0.00419846
35	gga-miR-135a-1-3p	12	5	1.0469	0.4224	1.30944	0.0833738
36	gga-miR-489-5p	23	9	2.0065	0.7604	1.39985	0.0104401
37	gga-miR-1805-5p	27	9	2.3555	0.7604	1.6312	0.0018583
38	gga-miR-302b-5p	12	1	1.0469	0.0845	3.63103	0.00150467
